# Supplementary material for: Plasma proteome profiling reveals the therapeutic effects of the PPAR pan-agonist chiglitazar on insulin sensitivity, lipid metabolism, and inflammation in type 2 diabetes
Source: Sci Rep. 2024 Jan 5;14:638. doi: 10.1038/s41598-024-51210-8 (PMC10770401; doi:10.1038/s41598-024-51210-8)
Supplement: Supplementary file 1 — Supplementary Information 1. [file 41598_2024_51210_MOESM1_ESM.xlsx]

## Sheet: Legend
Table S1: Baseline characteristics and demographics.
Table S2: Statistical analysis results of clinical variables at baseline between different medication groups by t-test with BH correction
Table S3: The mean abundance and tissue specificity of identified proteins
Table S4: The mean and standard deviation of protein abundance (Log2) in different treatment groups and time points.
Table S5: The association analysis results between proteins and clinical variables by multifactor ANOVA with BH correction.
Table S6: The statistical analysis results of the expression changes of proteins with medication durations in different treatment groups by within-subjects ANOVA and BH correction.
Table S7: The statistical analysis results of the changes of clinical variables with medication durations in the chiglitazar responder and non-responder groups by within-subjects ANOVA and BH correction.
Table S8: The statistical analysis results of the expression changes of proteins with medication durations in the chiglitazar responder and non-responder groups by within-subjects ANOVA and BH correction.

## Sheet: Table S1
Table S1: Baseline characteristics and demographics.
	Chiglitazar (N=103)	Sitagliptin (N=31)	Placebo (N=23)
Age (years), mean (SD)	51.01 (9.57)	53.65 (9.84)	56.43 (9.05)
BMI (kg/m2), mean (SD)	26.49 (3.26)	25.67 (4.07)	25.41 (2.27)
Sex (male/female), n/n	67/36	14/17	14/9
HbA1c (%), mean (SD)	8.57 (0.69)	8.7 (0.76)	8.53 (0.74)
PBG (mmol/L), mean (SD)	15.89 (3.12)	16.55 (3.62)	15.85 (2.73)
FPG (mmol/L), mean (SD)	9.26 (1.85)	9.56 (1.91)	8.59 (1.63)
FINS (mU/L), mean (SD)	13.72 (9.27)	12.69 (9.31)	12.96 (8.57)
HDL-C (mmol/L), mean (SD)	1.14 (0.27)	1.27 (0.35)	1.15 (0.27)
LDL-C (mmol/L), mean (SD)	2.72 (0.84)	2.78 (0.85)	2.79 (0.89)
TC (mmol/L), mean (SD)	4.82 (0.94)	4.99 (0.98)	4.81 (1.1)
TG (mmol/L), mean (SD)	2.3 (1.48)	2.11 (1.31)	1.97 (1.24)
FFA (mmol/L), mean (SD)	0.47 (0.18)	0.49 (0.22)	0.48 (0.21)
ALT (U/L), mean (SD)	25.18 (11.64)	22.74 (14.72)	27.22 (18.51)
AST (U/L), mean (SD)	21.51 (7.36)	20.65 (11.32)	23.61 (13.62)
BMI, body mass index; HbA1c, hemoglobin A1c; PBG, post-prandial blood glucose; FPG, fasting plasma glucose; FINS, fasting insulin; HDL-C, high-density lipoprotein cholesterol; LDL-C, low-density lipoprotein cholesterol; TC, total cholesterol; TG, triglycerides; FFA, free fatty acids; ALT, alanine transaminase; AST, aspartate transaminase; SD, standard deviation.

## Sheet: Table S2
Table S2: Statistical analysis results of clinical variables at baseline between different medication groups by t-test with BH correction
Clinical variables	Chiglitazar_vs_Placebo (adjusted p-values)	Chiglitazar_vs_Sitagliptin (adjusted p-values)	Placebo_vs_Sitagliptin (adjusted p-values)
Age	0.191309	0.699477	0.812067
BMI	0.395816	0.699477	0.97533
HDL-C	0.96363	0.699477	0.812067
HbA1c	0.96363	0.699477	0.812067
LDL-C	0.96363	0.749651	0.97533
ALT	0.96363	0.699477	0.812067
FFA	0.96363	0.699477	0.97533
PBG	0.96363	0.699477	0.812067
FPG	0.395816	0.699477	0.637867
TC	0.96363	0.699477	0.887003
AST	0.96363	0.746809	0.812067
FINS	0.96363	0.699477	0.97533
TG	0.87428	0.699477	0.97533

## Sheet: Table S3
Table S3: The mean abundance and tissue specificity of identified proteins
Symbol	Uniprot	Peptides number	QC	Mean abundance (Log2)	Tissue specificity	Enriched tissue types	Enriched tissues
KLLN	B2CW77	1	pass	26.7445	Tissue-specific gene	Muscle tissues	skeletal muscle
PRSS3	P35030	1	pass	26.3615	Tissue-specific gene	Pancreas	pancreas
E7EQ64;A6XMV9;Q8NHM4	E7EQ64;A6XMV9;Q8NHM4	1	pass	26.3068	Unknown	Unknown	Unknown
RBM44	Q6ZP01	1	pass	24.6272	Tissue-specific gene	Male tissues	testis
DYNC1LI1	Q9Y6G9	1	pass	24.1904	Low tissue specificity	Low tissue specificity	Low tissue specificity
IGKV3D-20	A0A0C4DH25	1	pass	24.1313	Tissue-specific gene	Bone marrow & Lymphoid tissues	intestine; lymphoid tissue
PML	P29590	1	pass	24.1286	Low tissue specificity	Low tissue specificity	Low tissue specificity
ALB	P02768	147	pass	24.0731	Tissue-specific gene	Liver & Gallbladder	liver
IGHA1	P01876	12	pass	23.8815	Tissue-specific gene	Proximal digestive tract	intestine; lymphoid tissue; salivary gland; stomach 1
IGLV3-19	P01714	1	pass	23.8336	Tissue-specific gene	Bone marrow & Lymphoid tissues	intestine; lymphoid tissue; stomach 1
CLK3	P49761	1	pass	23.535	Low tissue specificity	Low tissue specificity	Low tissue specificity
POLQ	A0A087WXL3	1	pass	23.4863	Tissue-specific gene	Bone marrow & Lymphoid tissues	bone marrow; lymphoid tissue
IGKC	P01834	15	pass	23.3764	Tissue-specific gene	Bone marrow & Lymphoid tissues	intestine; lymphoid tissue
KRT36	O76013	1	pass	23.3191	Tissue-specific gene	Bone marrow & Lymphoid tissues	lymphoid tissue; skin 1
IGHG1	P01857	13	pass	23.3129	Tissue-specific gene	Bone marrow & Lymphoid tissues	lymphoid tissue; urinary bladder
APOA1	P02647	62	pass	23.256	Tissue-specific gene	Liver & Gallbladder	liver
P01594;P01593	P01594;P01593	3	pass	23.2147	Unknown	Unknown	Unknown
R3HDM2	B5MCG9	1	pass	23.1527	Low tissue specificity	Low tissue specificity	Low tissue specificity
IGHV3-35	A0A0C4DH35	1	pass	23.1169	Tissue-specific gene	Kidney & Urinary bladder	intestine; lymphoid tissue; salivary gland; stomach 1; urinary bladder
PRKAA1	Q13131	1	pass	23.1093	Low tissue specificity	Low tissue specificity	Low tissue specificity
TF	P02787	115	pass	23.0875	Tissue-specific gene	Liver & Gallbladder	liver; retina
TTR	A0A087WT59	12	pass	23.0273	Tissue-specific gene	Brain	choroid plexus
IGLC6	P0CF74	2	pass	23.0071	Unknown	Unknown	Unknown
FGG	C9JC84	40	pass	22.8959	Tissue-specific gene	Liver & Gallbladder	liver
IGHG3	P01860	14	pass	22.8933	Tissue-specific gene	Bone marrow & Lymphoid tissues	lymphoid tissue
ORM1	P02763	12	pass	22.8623	Tissue-specific gene	Liver & Gallbladder	liver
FGB	P02675	52	pass	22.8596	Tissue-specific gene	Liver & Gallbladder	liver
CDC5L	Q99459	1	pass	22.8071	Low tissue specificity	Low tissue specificity	Low tissue specificity
IGKV3-20	P01619	3	pass	22.7262	Tissue-specific gene	Bone marrow & Lymphoid tissues	intestine; lymphoid tissue
IGHG2	P01859	17	pass	22.6289	Tissue-specific gene	Bone marrow & Lymphoid tissues	lymphoid tissue
APOA2	V9GYM3	14	pass	22.6046	Tissue-specific gene	Liver & Gallbladder	liver
APOC3	B0YIW2	9	pass	22.5491	Tissue-specific gene	Liver & Gallbladder	liver
CYP2E1	P05181	1	pass	22.5405	Tissue-specific gene	Liver & Gallbladder	liver
HP	H0Y300	31	pass	22.4951	Tissue-specific gene	Liver & Gallbladder	liver
IGKV4-1	P06312	4	pass	22.4359	Tissue-specific gene	Bone marrow & Lymphoid tissues	intestine; lymphoid tissue
ATIC	P31939	1	pass	22.4252	Low tissue specificity	Low tissue specificity	Low tissue specificity
IGLV1-47	P01700	5	pass	22.4185	Tissue-specific gene	Bone marrow & Lymphoid tissues	intestine; lymphoid tissue; stomach 1
HPX	P02790	39	pass	22.383	Tissue-specific gene	Liver & Gallbladder	liver
AHSG	C9JV77	17	pass	22.259	Tissue-specific gene	Liver & Gallbladder	liver
K7ER74;P02655	K7ER74;P02655	8	pass	22.237	Unknown	Unknown	Unknown
IGLL5	A0A0B4J231	6	pass	22.2052	Tissue-specific gene	Bone marrow & Lymphoid tissues	intestine; lymphoid tissue; stomach 1
IGHM	P01871	43	pass	22.1725	Tissue-specific gene	Bone marrow & Lymphoid tissues	intestine; lymphoid tissue
A0A0A0MRZ8;P04433	A0A0A0MRZ8;P04433	5	pass	22.1173	Unknown	Unknown	Unknown
VTN	P04004	26	pass	22.111	Tissue-specific gene	Liver & Gallbladder	liver
RBP4	P02753	11	pass	22.098	Tissue-specific gene	Liver & Gallbladder	liver
FGA	P02671	80	pass	22.0775	Tissue-specific gene	Liver & Gallbladder	liver
A1BG	P04217	29	pass	22.0733	Tissue-specific gene	Liver & Gallbladder	liver
SCLT1	Q96NL6	1	pass	22.0607	Low tissue specificity	Low tissue specificity	Low tissue specificity
PON3	Q15166	2	pass	22.045	Tissue-specific gene	Liver & Gallbladder	liver
HBB	P68871	15	pass	22.0367	Tissue-specific gene	Bone marrow & Lymphoid tissues	bone marrow
DNAAF1	Q8NEP3	1	pass	22.0092	Tissue-specific gene	Male tissues	fallopian tube; testis
ORM2	P19652	11	pass	21.9971	Tissue-specific gene	Liver & Gallbladder	liver
IGKV3-7	A0A075B6H7	3	pass	21.9819	Tissue-specific gene	Bone marrow & Lymphoid tissues	intestine; lymphoid tissue; salivary gland; stomach 1
GC	D6RF35	47	pass	21.9642	Tissue-specific gene	Liver & Gallbladder	liver
SERPINA1	P01009	53	pass	21.9582	Tissue-specific gene	Liver & Gallbladder	liver
HBA1	P69905	17	pass	21.8388	Tissue-specific gene	Bone marrow & Lymphoid tissues	bone marrow
IGKV3D-15	A0A087WSY6	1	pass	21.8387	Tissue-specific gene	Bone marrow & Lymphoid tissues	intestine; lymphoid tissue; salivary gland; stomach 1; urinary bladder
IGLV7-46	A0A075B6I9	3	pass	21.8264	Tissue-specific gene	Bone marrow & Lymphoid tissues	intestine; lymphoid tissue; stomach 1; urinary bladder
SAA2-SAA4	A0A096LPE2	10	pass	21.8202	Tissue-specific gene	Liver & Gallbladder	liver
IGLV2-14	P01704	2	pass	21.8064	Tissue-specific gene	Bone marrow & Lymphoid tissues	intestine; lymphoid tissue; stomach 1
C3	P01024	184	pass	21.7974	Tissue-specific gene	Liver & Gallbladder	liver
HCN3	Q9P1Z3	1	pass	21.7853	Tissue-specific gene	Liver & Gallbladder	liver
APOH	P02749	23	pass	21.7844	Tissue-specific gene	Liver & Gallbladder	liver
IGHG4	P01861	14	pass	21.7368	Tissue-specific gene	Bone marrow & Lymphoid tissues	lymphoid tissue
A0A075B6P5;P01615	A0A075B6P5;P01615	3	pass	21.7361	Unknown	Unknown	Unknown
IGFBP3	P17936	1	pass	21.6987	Tissue-specific gene	Female tissues	placenta
A2M	P01023	111	pass	21.6922	Tissue-specific gene	Respiratory system	lung
IGHV3-43D	P0DP04	3	pass	21.6874	Unknown	Unknown	Unknown
IGKV1D-16	P01601	1	pass	21.6796	Tissue-specific gene	Bone marrow & Lymphoid tissues	gallbladder; intestine; lymphoid tissue
SERPINA3	P01011	29	pass	21.6599	Tissue-specific gene	Liver & Gallbladder	liver; pancreas
CD5L	O43866	18	pass	21.6546	Tissue-specific gene	Bone marrow & Lymphoid tissues	lymphoid tissue
SERPINC1	P01008	36	pass	21.6367	Tissue-specific gene	Liver & Gallbladder	liver
C1QC	P02747	8	pass	21.5953	Tissue-specific gene	Bone marrow & Lymphoid tissues	lymphoid tissue
IGLV8-61	A0A075B6I0	3	pass	21.5756	Tissue-specific gene	Bone marrow & Lymphoid tissues	intestine; lymphoid tissue
F2	P00734	39	pass	21.573	Tissue-specific gene	Liver & Gallbladder	liver
IGKV6-21	A0A0C4DH24	1	pass	21.5537	Tissue-specific gene	Bone marrow & Lymphoid tissues	intestine; lymphoid tissue
ITIH2	P19823	45	pass	21.5459	Tissue-specific gene	Liver & Gallbladder	liver
IGKJ1	A0A0A0MT89	1	pass	21.5258	Tissue-specific gene	Bone marrow & Lymphoid tissues	intestine; lymphoid tissue; salivary gland; stomach 1; urinary bladder
CP	P00450	66	pass	21.5161	Tissue-specific gene	Liver & Gallbladder	liver
IGHV3-13	P01766	4	pass	21.4994	Tissue-specific gene	Bone marrow & Lymphoid tissues	intestine; lymphoid tissue; urinary bladder
CLU	P10909	26	pass	21.4494	Tissue-specific gene	Brain	brain; liver
C1QB	P02746	8	pass	21.4308	Tissue-specific gene	Bone marrow & Lymphoid tissues	lung; lymphoid tissue
IGLC7	A0M8Q6	3	pass	21.4139	Tissue-specific gene	Gastrointestinal tract	intestine; lymphoid tissue; salivary gland; stomach 1
PLG	P00747	57	pass	21.4116	Tissue-specific gene	Liver & Gallbladder	liver
ITIH4	B7ZKJ8	49	pass	21.3934	Tissue-specific gene	Liver & Gallbladder	liver
IGHV3-38	A0A0C4DH36	4	pass	21.3923	Tissue-specific gene	Bone marrow & Lymphoid tissues	intestine; lymphoid tissue; stomach 1; urinary bladder
IGKV6D-21	A0A0A0MT36	1	pass	21.3702	Tissue-specific gene	Kidney & Urinary bladder	intestine; lymphoid tissue; urinary bladder
IGHA2	P01877	6	pass	21.3673	Tissue-specific gene	Proximal digestive tract	intestine; salivary gland
P78385;O43790;Q14533;P78386	P78385;O43790;Q14533;P78386	1	pass	21.357	Unknown	Unknown	Unknown
C4BPA	P04003	43	pass	21.3487	Tissue-specific gene	Liver & Gallbladder	liver
CFH	P08603	72	pass	21.3107	Tissue-specific gene	Liver & Gallbladder	liver
IGKV3D-7	A0A0C4DH55	1	pass	21.2905	Tissue-specific gene	Bone marrow & Lymphoid tissues	intestine; lymphoid tissue; stomach 1; urinary bladder
AZGP1	P25311	24	pass	21.29	Tissue-specific gene	Proximal digestive tract	liver; salivary gland
USP31	Q70CQ4	1	pass	21.2835	Tissue-specific gene	Brain	brain
IGHV1-18	A0A0C4DH31	3	pass	21.2632	Tissue-specific gene	Bone marrow & Lymphoid tissues	lymphoid tissue; salivary gland
CFHR1	Q03591	4	pass	21.262	Tissue-specific gene	Liver & Gallbladder	liver
APOA4	P06727	63	pass	21.2265	Tissue-specific gene	Gastrointestinal tract	intestine
IGHV3-72	A0A0B4J1Y9	6	pass	21.2048	Tissue-specific gene	Bone marrow & Lymphoid tissues	intestine; lymphoid tissue; urinary bladder
APOE	P02649	34	pass	21.2046	Tissue-specific gene	Liver & Gallbladder	adrenal gland; liver
CLEC14A	Q86T13	1	pass	21.1555	Low tissue specificity	Low tissue specificity	Low tissue specificity
KNG1	P01042	36	pass	21.1413	Tissue-specific gene	Liver & Gallbladder	liver
IGLV1-51	P01701	4	pass	21.1337	Tissue-specific gene	Bone marrow & Lymphoid tissues	intestine; lymphoid tissue; urinary bladder
STBD1	O95210	1	pass	21.0971	Tissue-specific gene	Muscle tissues	liver; skeletal muscle; tongue
IGHV3-49	A0A0A0MS15	3	pass	21.0827	Tissue-specific gene	Bone marrow & Lymphoid tissues	intestine; lymphoid tissue; stomach 1
HBD	P02042	6	pass	21.0778	Tissue-specific gene	Bone marrow & Lymphoid tissues	bone marrow
SERPING1	E9PGN7	21	pass	21.0595	Tissue-specific gene	Liver & Gallbladder	liver
CFB	P00751	67	pass	21.0362	Tissue-specific gene	Liver & Gallbladder	liver
AMBP	P02760	21	pass	21.0288	Tissue-specific gene	Liver & Gallbladder	liver
CPN2	P22792	9	pass	21.0184	Tissue-specific gene	Liver & Gallbladder	liver
IGLV2-8	P01709	1	pass	21.0108	Tissue-specific gene	Gastrointestinal tract	intestine; lymphoid tissue
ITIH1	P19827	40	pass	20.9767	Tissue-specific gene	Liver & Gallbladder	liver
IGHV3-64D	A0A0J9YX35	4	pass	20.935	Tissue-specific gene	Bone marrow & Lymphoid tissues	intestine; lymphoid tissue
HYI	F6UJY1	1	pass	20.9071	Low tissue specificity	Low tissue specificity	Low tissue specificity
A0A0B4J2D9;P0DP09	A0A0B4J2D9;P0DP09	1	pass	20.8769	Unknown	Unknown	Unknown
IGKV2-30	P06310	2	pass	20.85	Tissue-specific gene	Bone marrow & Lymphoid tissues	intestine; lymphoid tissue; stomach 1
JCHAIN	P01591	12	pass	20.8411	Tissue-specific gene	Gastrointestinal tract	breast; intestine; stomach 1
IGF2	P01344	1	pass	20.7904	Tissue-specific gene	Female tissues	placenta
C1QA	P02745	3	pass	20.7555	Tissue-specific gene	Bone marrow & Lymphoid tissues	lymphoid tissue
APOD	P05090	15	pass	20.7466	Tissue-specific gene	Female tissues	breast
APOC1	K7EPF9	4	pass	20.7197	Tissue-specific gene	Liver & Gallbladder	liver
PGLYRP2	Q96PD5	19	pass	20.7182	Tissue-specific gene	Liver & Gallbladder	liver
LUM	P51884	13	pass	20.6974	Tissue-specific gene	Liver & Gallbladder	gallbladder; placenta
IGHV3-64	A0A075B6Q5	2	pass	20.6954	Tissue-specific gene	Bone marrow & Lymphoid tissues	lymphoid tissue; salivary gland
IGLV2-11	P01706	2	pass	20.6925	Tissue-specific gene	Bone marrow & Lymphoid tissues	intestine; lymphoid tissue
AFM	P43652	44	pass	20.6745	Tissue-specific gene	Liver & Gallbladder	liver
IGHV3-74	A0A0B4J1X5	5	pass	20.6718	Tissue-specific gene	Bone marrow & Lymphoid tissues	esophagus; lymphoid tissue; salivary gland
IGHV3-43	A0A0B4J1X8	2	pass	20.6661	Tissue-specific gene	Gastrointestinal tract	lymphoid tissue; stomach 1; urinary bladder
PROS1	P07225	19	pass	20.6521	Tissue-specific gene	Liver & Gallbladder	choroid plexus; heart muscle; liver
IGLV3-10	A0A075B6K4	1	pass	20.629	Tissue-specific gene	Bone marrow & Lymphoid tissues	intestine; lymphoid tissue; stomach 1
IGKV1-17	P01599	1	pass	20.6165	Tissue-specific gene	Bone marrow & Lymphoid tissues	intestine; lymphoid tissue
HRG	P04196	34	pass	20.6095	Tissue-specific gene	Liver & Gallbladder	liver
IGKV1-5	P01602	3	pass	20.5473	Tissue-specific gene	Bone marrow & Lymphoid tissues	intestine; lymphoid tissue; urinary bladder
IGHV2-70D	A0A0C4DH43	3	pass	20.539	Tissue-specific gene	Bone marrow & Lymphoid tissues	intestine; lymphoid tissue; stomach 1
P0DP03;P01768	P0DP03;P01768	1	pass	20.5211	Unknown	Unknown	Unknown
APOB	P04114	173	pass	20.504	Tissue-specific gene	Liver & Gallbladder	intestine; liver
C9	P02748	20	pass	20.4881	Tissue-specific gene	Liver & Gallbladder	liver
F12	P00748	22	pass	20.4665	Tissue-specific gene	Liver & Gallbladder	liver
IGLL1	P15814	4	pass	20.4662	Tissue-specific gene	Bone marrow & Lymphoid tissues	bone marrow; testis
C4A	P0C0L4	4	pass	20.459	Tissue-specific gene	Liver & Gallbladder	adrenal gland; liver
SERPINF2	P08697	19	pass	20.4334	Tissue-specific gene	Liver & Gallbladder	liver
SELENOP	P49908	4	pass	20.4234	Tissue-specific gene	Liver & Gallbladder	intestine; liver
IGKV2-24	A0A0C4DH68	5	pass	20.4173	Tissue-specific gene	Kidney & Urinary bladder	intestine; lymphoid tissue; urinary bladder
GPX3	P22352	7	pass	20.396	Tissue-specific gene	Kidney & Urinary bladder	kidney
BTD	P43251	2	pass	20.3744	Tissue-specific gene	Liver & Gallbladder	liver
FBLN1	B1AHL2	8	pass	20.3704	Low tissue specificity	Low tissue specificity	Low tissue specificity
IGKV1-27	A0A075B6S5	1	pass	20.3642	Tissue-specific gene	Bone marrow & Lymphoid tissues	intestine; lymphoid tissue; salivary gland
AGT	P01019	14	pass	20.3625	Tissue-specific gene	Liver & Gallbladder	liver
C4BPB	P20851	5	pass	20.3347	Tissue-specific gene	Liver & Gallbladder	liver
CTTN	Q14247	1	pass	20.3173	Low tissue specificity	Low tissue specificity	Low tissue specificity
C8B	P07358	19	pass	20.3173	Tissue-specific gene	Liver & Gallbladder	liver
IGHV3-7	P01780	6	pass	20.3145	Tissue-specific gene	Bone marrow & Lymphoid tissues	intestine; lymphoid tissue
SERPINF1	P36955	19	pass	20.3104	Tissue-specific gene	Brain	choroid plexus
CD44	P16070	1	pass	20.3101	Tissue-specific gene	Proximal digestive tract	salivary gland
ACTBL2	Q562R1	2	pass	20.2944	Unknown	Unknown	Unknown
KIF19	Q2TAC6	1	pass	20.2868	Tissue-specific gene	Brain	brain; fallopian tube; lymphoid tissue
C1S	P09871	21	pass	20.2822	Tissue-specific gene	Liver & Gallbladder	liver
KLKB1	P03952	33	pass	20.2701	Tissue-specific gene	Liver & Gallbladder	liver
C4B	P0C0L5	6	pass	20.2691	Tissue-specific gene	Liver & Gallbladder	adrenal gland; liver
IGKV2-29	A2NJV5	5	pass	20.2609	Unknown	Unknown	Unknown
FN1	P02751	61	pass	20.253	Tissue-specific gene	Female tissues	liver; placenta
GSN	P06396	37	pass	20.2463	Low tissue specificity	Low tissue specificity	Low tissue specificity
CFHR4	Q92496	1	no	20.243	Tissue-specific gene	Liver & Gallbladder	liver
ATRN	O75882	13	pass	20.2332	Low tissue specificity	Low tissue specificity	Low tissue specificity
SERPIND1	P05546	14	pass	20.1896	Tissue-specific gene	Liver & Gallbladder	liver
P59665;P59666	P59665;P59666	3	pass	20.1846	Unknown	Unknown	Unknown
APOM	O95445	8	pass	20.1797	Tissue-specific gene	Liver & Gallbladder	liver
C8G	P07360	10	pass	20.178	Tissue-specific gene	Liver & Gallbladder	liver
CLTC	A0A087WVQ6	1	pass	20.1725	Low tissue specificity	Low tissue specificity	Low tissue specificity
HPR	P00739	10	pass	20.161	Tissue-specific gene	Liver & Gallbladder	liver
CPN1	P15169	8	pass	20.1596	Tissue-specific gene	Liver & Gallbladder	liver
ALDOA	J3KPS3	2	pass	20.1565	Tissue-specific gene	Muscle tissues	skeletal muscle; tongue
PPBP	P02775	8	pass	20.1524	Tissue-specific gene	Bone marrow & Lymphoid tissues	bone marrow; lymphoid tissue
LPA	P08519	18	pass	20.1415	Tissue-specific gene	Liver & Gallbladder	liver
LCAT	P04180	4	pass	20.1137	Tissue-specific gene	Liver & Gallbladder	liver
P01611;A0A0C4DH73	P01611;A0A0C4DH73	2	pass	20.1108	Unknown	Unknown	Unknown
C1R	B4DPQ0	32	pass	20.1012	Tissue-specific gene	Liver & Gallbladder	liver
IGHV1-3	A0A0C4DH29	3	pass	20.0911	Tissue-specific gene	Bone marrow & Lymphoid tissues	intestine; lymphoid tissue
J3QRS3;O14950	J3QRS3;O14950	1	no	20.0841	Unknown	Unknown	Unknown
C8A	P07357	18	pass	20.0819	Tissue-specific gene	Liver & Gallbladder	liver
NRAP	A0A0A0MRM2	1	pass	20.0751	Tissue-specific gene	Muscle tissues	skeletal muscle; tongue
ERN1	O75460	1	pass	20.0698	Tissue-specific gene	Pancreas	adrenal gland; pancreas
LRG1	P02750	15	pass	20.059	Tissue-specific gene	Liver & Gallbladder	liver
IGHV2-5	P01817	2	pass	20.0579	Tissue-specific gene	Bone marrow & Lymphoid tissues	intestine; lymphoid tissue; stomach 1
IGLV1-40	P01703	3	pass	20.0291	Tissue-specific gene	Bone marrow & Lymphoid tissues	lymphoid tissue; stomach 1
C5	P01031	52	pass	20.0106	Tissue-specific gene	Liver & Gallbladder	liver
CFP	P27918	7	pass	20.0074	Tissue-specific gene	Bone marrow & Lymphoid tissues	bone marrow; lymphoid tissue
IGHV6-1	A0A0B4J1U7	4	pass	19.9756	Tissue-specific gene	Gastrointestinal tract	intestine; lymphoid tissue
IGHV3OR16-9	S4R460	1	pass	19.9727	Tissue-specific gene	Bone marrow & Lymphoid tissues	intestine; lymphoid tissue; stomach 1; urinary bladder
CFD	K7ERG9	3	pass	19.9695	Tissue-specific gene	Connective & Soft tissue	adipose tissue; breast
CFI	E7ETH0	22	pass	19.9564	Tissue-specific gene	Liver & Gallbladder	liver
IGHV1-8	P0DP01	1	pass	19.9482	Unknown	Unknown	Unknown
CLEC3B	P05452	9	pass	19.9339	Low tissue specificity	Low tissue specificity	Low tissue specificity
PON1	P27169	15	pass	19.9126	Tissue-specific gene	Liver & Gallbladder	liver
IGFALS	P35858	19	pass	19.902	Tissue-specific gene	Liver & Gallbladder	liver
P0DSN7;A0A075B6S9	P0DSN7;A0A075B6S9	1	pass	19.8916	Unknown	Unknown	Unknown
IGKV1-16	P04430	3	pass	19.8614	Tissue-specific gene	Bone marrow & Lymphoid tissues	intestine; lymphoid tissue; urinary bladder
IGHV5-51	A0A0C4DH38	2	pass	19.8563	Tissue-specific gene	Bone marrow & Lymphoid tissues	lymphoid tissue; salivary gland; urinary bladder
FCN3	O75636	9	pass	19.8524	Tissue-specific gene	Respiratory system	liver; lung
CFHR2	A0A3B3IQ51	2	pass	19.838	Tissue-specific gene	Liver & Gallbladder	liver
MST1	G3XAK1	5	pass	19.8312	Tissue-specific gene	Liver & Gallbladder	liver
IGLV3-16	A0A075B6K0	1	no	19.8205	Tissue-specific gene	Bone marrow & Lymphoid tissues	lymphoid tissue; urinary bladder
ECM1	Q16610	12	pass	19.8053	Tissue-specific gene	Proximal digestive tract	epididymis; esophagus
IGHV4-34	P06331	4	pass	19.8031	Tissue-specific gene	Bone marrow & Lymphoid tissues	lymphoid tissue; urinary bladder
LYZ	P61626	3	pass	19.7998	Tissue-specific gene	Proximal digestive tract	bone marrow; salivary gland; stomach 1
HBE1	P02100	1	pass	19.79	Low tissue specificity	Low tissue specificity	Low tissue specificity
IGLV3-25	P01717	2	pass	19.7817	Tissue-specific gene	Bone marrow & Lymphoid tissues	lymphoid tissue; stomach 1
C6	P13671	33	pass	19.7638	Tissue-specific gene	Liver & Gallbladder	liver
P01614;A0A087WW87	P01614;A0A087WW87	2	pass	19.7608	Unknown	Unknown	Unknown
C2	P06681	24	pass	19.75	Tissue-specific gene	Liver & Gallbladder	liver
IGLV3-27	P01718	2	pass	19.7373	Tissue-specific gene	Bone marrow & Lymphoid tissues	lymphoid tissue
MASP2	O00187	2	pass	19.7334	Tissue-specific gene	Liver & Gallbladder	liver
P60709;P63261	P60709;P63261	6	pass	19.715	Unknown	Unknown	Unknown
GPLD1	P80108	12	pass	19.7138	Tissue-specific gene	Liver & Gallbladder	liver
MBL2	P11226	2	pass	19.6816	Tissue-specific gene	Liver & Gallbladder	liver
IGLV2-18	A0A075B6J9	3	pass	19.6653	Tissue-specific gene	Gastrointestinal tract	intestine; lymphoid tissue
CWH43	Q9H720	1	pass	19.6325	Tissue-specific gene	Male tissues	esophagus; prostate; skin 1
IGLV3-21	P80748	3	pass	19.6274	Tissue-specific gene	Bone marrow & Lymphoid tissues	lymphoid tissue; urinary bladder
SERPINA7	P05543	9	pass	19.6192	Tissue-specific gene	Liver & Gallbladder	liver
APOL1	O14791	13	pass	19.6175	Tissue-specific gene	Liver & Gallbladder	liver
APCS	P02743	4	pass	19.6148	Tissue-specific gene	Liver & Gallbladder	liver
IGHV3-73	A0A0B4J1V6	1	pass	19.5866	Tissue-specific gene	Gastrointestinal tract	intestine; lymphoid tissue; urinary bladder
LYPLA2	O95372	1	pass	19.5644	Low tissue specificity	Low tissue specificity	Low tissue specificity
IGHV4-28	A0A0C4DH34	3	pass	19.5601	Tissue-specific gene	Kidney & Urinary bladder	intestine; lymphoid tissue; salivary gland; stomach 1; urinary bladder
BCHE	P06276	6	pass	19.5536	Tissue-specific gene	Liver & Gallbladder	liver
A0A0B4J2H0;P01742	A0A0B4J2H0;P01742	2	pass	19.5412	Unknown	Unknown	Unknown
NEB	A0A087X1N7	1	no	19.4948	Tissue-specific gene	Muscle tissues	skeletal muscle; tongue
IGLV9-49	A0A0B4J1Y8	4	pass	19.4766	Tissue-specific gene	Endocrine tissues	adrenal gland; lymphoid tissue
PRDX2	P32119	2	pass	19.4671	Low tissue specificity	Low tissue specificity	Low tissue specificity
C7	P10643	33	pass	19.4571	Tissue-specific gene	Female tissues	ovary
IGLC3	P0DOY3	2	pass	19.4531	Tissue-specific gene	Bone marrow & Lymphoid tissues	intestine; lymphoid tissue; stomach 1; urinary bladder
HGFAC	D6RAR4	6	pass	19.4451	Tissue-specific gene	Liver & Gallbladder	liver
IGKV1-6	A0A0C4DH72	1	pass	19.4414	Tissue-specific gene	Bone marrow & Lymphoid tissues	intestine; lymphoid tissue
CPB2	Q96IY4	9	pass	19.4382	Tissue-specific gene	Liver & Gallbladder	liver
F9	P00740	8	pass	19.4249	Tissue-specific gene	Liver & Gallbladder	liver
F10	P00742	12	pass	19.4198	Tissue-specific gene	Liver & Gallbladder	liver
GSTP1	P09211	1	no	19.4097	Tissue-specific gene	Proximal digestive tract	esophagus
ENO1	P06733	1	no	19.4066	Low tissue specificity	Low tissue specificity	Low tissue specificity
ANG	P03950	1	no	19.3943	Tissue-specific gene	Liver & Gallbladder	liver
PLCH1	Q4KWH8	1	pass	19.3917	Tissue-specific gene	Bone marrow & Lymphoid tissues	lymphoid tissue; retina
IGHV1-46	P01743	2	pass	19.3646	Tissue-specific gene	Bone marrow & Lymphoid tissues	intestine; lymphoid tissue; salivary gland
FERMT3	Q86UX7	4	pass	19.3475	Tissue-specific gene	Bone marrow & Lymphoid tissues	bone marrow; lymphoid tissue
IGHV2-26	A0A0B4J1V2	3	pass	19.3437	Tissue-specific gene	Kidney & Urinary bladder	gallbladder; lymphoid tissue; urinary bladder
IGLV1-36	A0A0B4J1U3	1	no	19.3392	Tissue-specific gene	Bone marrow & Lymphoid tissues	lymphoid tissue; stomach 1; urinary bladder
C1RL	Q9NZP8	7	pass	19.3373	Tissue-specific gene	Liver & Gallbladder	liver
CETP	P11597	1	no	19.3067	Tissue-specific gene	Bone marrow & Lymphoid tissues	adipose tissue; liver; lymphoid tissue; placenta
SERPINA5	P05154	5	pass	19.2806	Tissue-specific gene	Liver & Gallbladder	adrenal gland; liver; testis
ITIH3	Q06033	16	pass	19.2789	Tissue-specific gene	Liver & Gallbladder	liver
MASP1	P48740	6	pass	19.2745	Tissue-specific gene	Liver & Gallbladder	heart muscle; liver
P68032;P68133	P68032;P68133	4	pass	19.2586	Unknown	Unknown	Unknown
SAA1	P0DJI8	3	pass	19.2556	Tissue-specific gene	Liver & Gallbladder	liver
QSOX1	O00391	2	pass	19.2481	Low tissue specificity	Low tissue specificity	Low tissue specificity
SERPINA6	P08185	8	pass	19.2351	Tissue-specific gene	Liver & Gallbladder	liver
IGLV3-9	A0A075B6K5	1	pass	19.2247	Tissue-specific gene	Bone marrow & Lymphoid tissues	lymphoid tissue; stomach 1
F13B	P05160	11	pass	19.2128	Tissue-specific gene	Liver & Gallbladder	liver
KIAA0753	Q2KHM9	1	no	19.2123	Low tissue specificity	Low tissue specificity	Low tissue specificity
SELL	P14151	1	pass	19.2068	Tissue-specific gene	Bone marrow & Lymphoid tissues	bone marrow; lymphoid tissue
P41219;P08670	P41219;P08670	1	no	19.2015	Unknown	Unknown	Unknown
IGHV1-24	A0A0C4DH33	2	pass	19.1909	Tissue-specific gene	Bone marrow & Lymphoid tissues	lymphoid tissue; salivary gland
PI16	Q6UXB8	3	pass	19.1907	Tissue-specific gene	Female tissues	cervix; urinary bladder; vagina
F11	P03951	11	pass	19.1902	Tissue-specific gene	Liver & Gallbladder	liver
IGHD	P01880	11	pass	19.1859	Tissue-specific gene	Bone marrow & Lymphoid tissues	lymphoid tissue
FETUB	Q9UGM5	7	pass	19.1775	Tissue-specific gene	Liver & Gallbladder	liver
ADARB1	P78563	1	no	19.1744	Tissue-specific gene	Kidney & Urinary bladder	urinary bladder
SERPINA4	P29622	12	pass	19.158	Tissue-specific gene	Liver & Gallbladder	liver
FCGR3A	M9MML0	2	pass	19.1501	Tissue-specific gene	Bone marrow & Lymphoid tissues	lung; lymphoid tissue
P08729;P05787	P08729;P05787	1	no	19.1407	Unknown	Unknown	Unknown
IGHV3-15	A0A0B4J1V0	6	pass	19.1398	Tissue-specific gene	Bone marrow & Lymphoid tissues	intestine; lymphoid tissue; salivary gland; stomach 1; urinary bladder
KCNB2	Q92953	1	no	19.1326	Tissue-specific gene	Eye	brain; lymphoid tissue; retina
IGHV1-2	P23083	3	pass	19.1294	Tissue-specific gene	Bone marrow & Lymphoid tissues	intestine; lymphoid tissue
LGALS3BP	Q08380	12	pass	19.1258	Low tissue specificity	Low tissue specificity	Low tissue specificity
SERPINA10	G3V2W1	7	pass	19.1165	Tissue-specific gene	Liver & Gallbladder	liver
PROC	E7END6	6	pass	19.0944	Tissue-specific gene	Liver & Gallbladder	liver
HABP2	Q14520	9	pass	19.0729	Tissue-specific gene	Liver & Gallbladder	liver
PKM	P14618	1	no	19.0664	Tissue-specific gene	Muscle tissues	skeletal muscle; tongue
CST3	P01034	1	no	19.063	Tissue-specific gene	Brain	brain
IGKV1-8	A0A0C4DH67	4	pass	19.0624	Tissue-specific gene	Bone marrow & Lymphoid tissues	intestine; lymphoid tissue; salivary gland; stomach 1; urinary bladder
B2M	P61769	2	pass	19.0581	Low tissue specificity	Low tissue specificity	Low tissue specificity
IGFBP4	P22692	1	no	19.0412	Low tissue specificity	Low tissue specificity	Low tissue specificity
IGLV4-69	A0A075B6H9	4	pass	19.0263	Tissue-specific gene	Bone marrow & Lymphoid tissues	intestine; lymphoid tissue; salivary gland; stomach 1; urinary bladder
P01597;P04432	P01597;P04432	2	pass	19.0161	Unknown	Unknown	Unknown
MKI67	P46013	1	pass	19.0133	Tissue-specific gene	Bone marrow & Lymphoid tissues	bone marrow; lymphoid tissue
EFEMP1	Q12805	4	pass	18.9949	Low tissue specificity	Low tissue specificity	Low tissue specificity
IGHV5-10-1	A0A0J9YXX1	1	pass	18.9462	Tissue-specific gene	Bone marrow & Lymphoid tissues	intestine; lymphoid tissue
SAA2	P0DJI9	1	pass	18.9247	Tissue-specific gene	Liver & Gallbladder	liver
F13A1	P00488	5	pass	18.9086	Tissue-specific gene	Female tissues	adipose tissue; placenta
MYL6	B7Z6Z4	3	no	18.9067	Low tissue specificity	Low tissue specificity	Low tissue specificity
IGHV4-4	A0A075B6R2	1	pass	18.8927	Tissue-specific gene	Kidney & Urinary bladder	lymphoid tissue; urinary bladder
ZBTB42	B2RXF5	1	no	18.8665	Low tissue specificity	Low tissue specificity	Low tissue specificity
APOF	Q13790	2	pass	18.847	Tissue-specific gene	Liver & Gallbladder	liver
P06899;P62807;Q5QNW6;Q99879;Q99880;O60814;P58876;Q8N257;A0A2R8Y619;Q93079;Q96A08;P23527;P33778;P57053;U3KQK0;Q16778	P06899;P62807;Q5QNW6;Q99879;Q99880;O60814;P58876;Q8N257;A0A2R8Y619;Q93079;Q96A08;P23527;P33778;P57053;U3KQK0;Q16778	1	no	18.8401	Unknown	Unknown	Unknown
PFN1	P07737	6	pass	18.8275	Low tissue specificity	Low tissue specificity	Low tissue specificity
CD14	P08571	4	pass	18.8206	Tissue-specific gene	Liver & Gallbladder	liver
PZP	P20742	17	pass	18.8143	Tissue-specific gene	Liver & Gallbladder	liver
TUBA1B	P68363	1	no	18.8102	Low tissue specificity	Low tissue specificity	Low tissue specificity
APOC4	P55056	3	pass	18.8077	Tissue-specific gene	Liver & Gallbladder	liver
ACTN1	P12814	10	pass	18.7847	Tissue-specific gene	Muscle tissues	smooth muscle
FCN2	Q15485	2	pass	18.7751	Tissue-specific gene	Liver & Gallbladder	liver
IGHV7-4-1	A0A0J9YVY3	1	pass	18.7664	Tissue-specific gene	Bone marrow & Lymphoid tissues	intestine; lymphoid tissue
F5	A0A0A0MRJ7	11	pass	18.7652	Tissue-specific gene	Liver & Gallbladder	choroid plexus; liver; placenta
RAP1B	P61224	4	pass	18.7481	Low tissue specificity	Low tissue specificity	Low tissue specificity
TNXB	A0A3B3ISX9	1	pass	18.7277	Tissue-specific gene	Endocrine tissues	adrenal gland
KRT5	P13647	1	no	18.7149	Tissue-specific gene	Skin	esophagus; skin 1; vagina
IGHV3-20	A0A0C4DH32	1	no	18.7131	Tissue-specific gene	Bone marrow & Lymphoid tissues	intestine; lymphoid tissue; stomach 1; urinary bladder
SHBG	P04278	5	pass	18.6858	Tissue-specific gene	Liver & Gallbladder	liver
CNDP1	Q96KN2	11	pass	18.6794	Tissue-specific gene	Brain	brain
THBS1	P07996	8	pass	18.6526	Low tissue specificity	Low tissue specificity	Low tissue specificity
ATXN1	P54253	1	no	18.6387	Low tissue specificity	Low tissue specificity	Low tissue specificity
IGLV4-60	A0A075B6I1	1	no	18.6322	Tissue-specific gene	Gastrointestinal tract	intestine; lymphoid tissue; urinary bladder
APMAP	Q9HDC9	1	pass	18.5978	Tissue-specific gene	Liver & Gallbladder	liver
PDLIM1	O00151	1	no	18.5945	Tissue-specific gene	Muscle tissues	skeletal muscle
TDRD7	Q8NHU6	1	pass	18.5782	Tissue-specific gene	Eye	retina
PF4	P02776	3	pass	18.557	Tissue-specific gene	Bone marrow & Lymphoid tissues	bone marrow; lymphoid tissue
PRG4	Q92954	6	pass	18.5099	Tissue-specific gene	Liver & Gallbladder	adipose tissue; liver
PLTP	P55058	1	no	18.5088	Low tissue specificity	Low tissue specificity	Low tissue specificity
H6PD	O95479	1	no	18.4914	Tissue-specific gene	Liver & Gallbladder	liver
TLN1	Q9Y490	34	pass	18.4893	Low tissue specificity	Low tissue specificity	Low tissue specificity
LBP	P18428	8	pass	18.4778	Tissue-specific gene	Liver & Gallbladder	liver
K4DIA0;A0A087X1L8	K4DIA0;A0A087X1L8	1	pass	18.4394	Unknown	Unknown	Unknown
A0A2R8Y5S7;P15311;P26038	A0A2R8Y5S7;P15311;P26038	1	no	18.3339	Unknown	Unknown	Unknown
TPM4	P67936	6	pass	18.3032	Low tissue specificity	Low tissue specificity	Low tissue specificity
PLEK	P08567	5	no	18.2982	Tissue-specific gene	Bone marrow & Lymphoid tissues	bone marrow
KRT1	P04264	18	pass	18.2795	Tissue-specific gene	Skin	skin 1
TGFBI	Q15582	1	pass	18.2381	Tissue-specific gene	Female tissues	placenta
KRT9	P35527	13	pass	18.2354	Tissue-specific gene	Bone marrow & Lymphoid tissues	lymphoid tissue
IGLV10-54	A0A075B6I4	1	no	18.2345	Tissue-specific gene	Bone marrow & Lymphoid tissues	breast; intestine; lymphoid tissue; salivary gland; stomach 1
POTEE	Q6S8J3	1	no	18.1958	Tissue-specific gene	Brain	brain; testis
MYH9	P35579	7	pass	18.1814	Low tissue specificity	Low tissue specificity	Low tissue specificity
IGLV3-1	P01715	1	no	18.1701	Tissue-specific gene	Bone marrow & Lymphoid tissues	intestine; lymphoid tissue; stomach 1
CA1	P00915	2	pass	18.158	Tissue-specific gene	Gastrointestinal tract	bone marrow; intestine
IGHE	P01854	2	no	18.1262	Tissue-specific gene	Bone marrow & Lymphoid tissues	intestine; lymphoid tissue; thyroid gland
MTMR1	F8WA39	1	no	18.1211	Low tissue specificity	Low tissue specificity	Low tissue specificity
Q13509;Q13885;P68371;Q9BVA1;P07437	Q13509;Q13885;P68371;Q9BVA1;P07437	1	no	18.1182	Unknown	Unknown	Unknown
IGHV3-66	A0A0C4DH42	1	no	18.0713	Tissue-specific gene	Kidney & Urinary bladder	gallbladder; intestine; urinary bladder
COLEC11	Q9BWP8	2	pass	18.0697	Tissue-specific gene	Liver & Gallbladder	gallbladder; liver
ADIPOQ	Q15848	1	no	17.9704	Tissue-specific gene	Connective & Soft tissue	adipose tissue; breast
S100A7	P31151	2	no	17.9626	Tissue-specific gene	Bone marrow & Lymphoid tissues	esophagus; lymphoid tissue; skin 1; vagina
TMSB4X	P62328	1	no	17.9503	Low tissue specificity	Low tissue specificity	Low tissue specificity
PIGR	P01833	3	pass	17.9453	Tissue-specific gene	Gastrointestinal tract	intestine; salivary gland
TAGLN2	P37802	5	pass	17.9393	Low tissue specificity	Low tissue specificity	Low tissue specificity
HLA-A	A0A0G2JL56	1	no	17.9288	Low tissue specificity	Low tissue specificity	Low tissue specificity
CRP	P02741	1	no	17.9238	Tissue-specific gene	Liver & Gallbladder	liver
GAPDH	P04406	4	pass	17.9236	Tissue-specific gene	Muscle tissues	skeletal muscle; tongue
P11142;P54652	P11142;P54652	2	no	17.9168	Unknown	Unknown	Unknown
TUBB1	Q9H4B7	3	pass	17.9121	Tissue-specific gene	Bone marrow & Lymphoid tissues	bone marrow; lymphoid tissue
IGKV2D-30	A0A075B6S6	1	no	17.9115	Tissue-specific gene	Bone marrow & Lymphoid tissues	intestine; lymphoid tissue; stomach 1
FLNA	P21333	3	no	17.8436	Tissue-specific gene	Female tissues	endometrium 1
ZYX	Q15942	2	no	17.8426	Tissue-specific gene	Female tissues	endometrium 1
HSPB1	P04792	1	no	17.8284	Tissue-specific gene	Proximal digestive tract	esophagus
MELTF	P08582	1	pass	17.8221	Tissue-specific gene	Proximal digestive tract	salivary gland
A0A087WSX0;A0A0G2JS06	A0A087WSX0;A0A0G2JS06	2	pass	17.8054	Unknown	Unknown	Unknown
S100A8	P05109	1	pass	17.7941	Tissue-specific gene	Bone marrow & Lymphoid tissues	bone marrow; esophagus; lymphoid tissue; vagina
P35443;P49747	P35443;P49747	1	pass	17.7825	Unknown	Unknown	Unknown
VCL	P18206	9	pass	17.7789	Low tissue specificity	Low tissue specificity	Low tissue specificity
KRT10	P13645	4	pass	17.771	Tissue-specific gene	Skin	skin 1
SOD3	P08294	3	pass	17.7703	Tissue-specific gene	Brain	choroid plexus
S100A9	P06702	2	no	17.7688	Tissue-specific gene	Bone marrow & Lymphoid tissues	bone marrow; esophagus; vagina
PCYOX1	Q9UHG3	1	no	17.7585	Low tissue specificity	Low tissue specificity	Low tissue specificity
GGH	Q92820	1	pass	17.7575	Tissue-specific gene	Liver & Gallbladder	kidney; liver
ILK	A0A0A0MTH3	2	no	17.6804	Low tissue specificity	Low tissue specificity	Low tissue specificity
YWHAZ	P63104	3	no	17.6801	Low tissue specificity	Low tissue specificity	Low tissue specificity
E9PK25;Q9Y281	E9PK25;Q9Y281	3	pass	17.6646	Unknown	Unknown	Unknown
TUBA4A	P68366	1	no	17.602	Tissue-specific gene	Muscle tissues	skeletal muscle; tongue
PPIA	P62937	2	pass	17.4672	Low tissue specificity	Low tissue specificity	Low tissue specificity
SAC3D1	A6NKF1	1	no	17.4611	Low tissue specificity	Low tissue specificity	Low tissue specificity
DBH	P09172	1	pass	17.261	Tissue-specific gene	Endocrine tissues	adrenal gland; brain
CFHR3	Q02985	1	no	17.2295	Tissue-specific gene	Liver & Gallbladder	liver
IGKV1D-17	A0A075B6S4	1	no	17.225	Tissue-specific gene	Bone marrow & Lymphoid tissues	intestine; lymphoid tissue; salivary gland
KRT2	P35908	1	no	17.2169	Tissue-specific gene	Skin	skin 1
MENT	Q9BUN1	1	no	17.1315	Tissue-specific gene	Male tissues	testis
VWF	P04275	13	pass	17.0995	Low tissue specificity	Low tissue specificity	Low tissue specificity
PDIA3	P30101	1	no	17.0722	Low tissue specificity	Low tissue specificity	Low tissue specificity
HSP90B1	P14625	1	no	17.0401	Low tissue specificity	Low tissue specificity	Low tissue specificity
TNR	Q92752	1	no	17.033	Tissue-specific gene	Brain	brain; retina
MYH10	P35580	1	no	16.9288	Low tissue specificity	Low tissue specificity	Low tissue specificity
PF4V1	P10720	1	no	16.8849	Tissue-specific gene	Bone marrow & Lymphoid tissues	intestine; lymphoid tissue
CAP1	Q01518	2	no	16.8497	Low tissue specificity	Low tissue specificity	Low tissue specificity
HRNR	Q86YZ3	1	no	16.7398	Tissue-specific gene	Brain	brain
Q9C0K3;Q9P1U1;P61158	Q9C0K3;Q9P1U1;P61158	1	no	16.7335	Unknown	Unknown	Unknown
HSPG2	P98160	2	no	16.1735	Low tissue specificity	Low tissue specificity	Low tissue specificity
KRT78	Q8N1N4	1	no	16.112	Tissue-specific gene	Proximal digestive tract	esophagus
ANTXR2	P58335	1	pass	16.0987	Low tissue specificity	Low tissue specificity	Low tissue specificity
FLG2	Q5D862	1	no	15.9318	Tissue-specific gene	Skin	skin 1
FARS2	O95363	1	no	15.5569	Low tissue specificity	Low tissue specificity	Low tissue specificity
KRT74	F8W1S1	1	no	14.8536	Tissue-specific gene	Skin	epididymis; skin 1

## Sheet: Table S4
Table S4: The mean and standard deviation of protein abundance (Log2) in different treatment groups and time points.
Symbol	Chiglitazar_Baseline	Chiglitazar_12weeks	Chiglitazar_24weeks	Placebo_Baseline	Placebo_12weeks	Placebo_24weeks	Sitagliptin_Baseline	Sitagliptin_12weeks	Sitagliptin_24weeks
IGKV3-7	22.02±0.47	22.03±0.56	22.1±0.39	22±0.6	21.99±0.53	22.07±0.57	21.92±0.34	22.01±0.42	22±0.66
IGLV4-69	18.97±0.92	19.11±0.85	18.93±0.64	19.21±0.83	19.09±0.82	19.22±0.74	18.86±0.64	18.92±0.69	18.7±0.83
IGLV8-61	21.5±1.19	21.36±1.62	21.7±0.92	20.8±1.85	21.41±1.23	21.62±1.15	21.72±0.9	21.72±1.08	21.8±0.76
IGLV7-46	21.98±0.54	21.98±0.74	22.01±0.58	21.76±0.75	21.79±0.58	21.82±0.62	21.77±0.67	21.81±0.5	21.74±0.62
IGLV2-18	19.56±0.45	19.66±0.48	19.82±0.57	19.49±0.8	19.64±0.57	19.6±0.83	19.49±0.53	19.61±0.43	19.64±0.64
IGLV3-10	20.31±1.26	20.44±1.34	20.59±1.22	20.69±0.98	20.68±0.82	20.61±0.87	20.64±0.79	20.89±0.79	20.56±1.22
IGLV3-9	18.94±1.4	19.4±0.55	19.35±0.55	19.41±0.9	19.18±0.99	18.99±1.01	19.12±0.67	19.15±0.74	19.2±0.67
IGHV3-64	20.59±0.74	20.75±0.63	21±0.71	21.32±0.94	20.84±0.86	21.15±0.78	20.99±0.77	20.75±0.94	20.96±0.66
IGHV4-4	18.79±0.55	18.55±0.85	18.61±1.22	19.15±0.94	19.05±0.8	18.79±1.47	19.46±0.56	18.85±0.91	19.01±0.81
IGKV2-24	20.24±0.73	20.62±0.75	20.61±0.7	20.74±0.85	20.87±0.71	20.57±0.86	20.23±0.71	20.57±0.64	20.56±0.73
IGKV2-29	20.45±1.12	20.36±0.86	20.51±0.85	20.01±0.82	19.89±1.05	20.06±0.68	20.62±0.69	20.59±0.79	20.6±0.76
IGKV1-27	20.68±0.65	20.52±0.5	20.52±0.79	20.55±0.77	20.53±1.06	19.98±0.96	20.7±0.82	20.5±0.95	21.21±1.14
PPIA	16.84±1.41	17.83±1.37	17.64±1.85	17.88±1.78	17.22±1.68	18.33±1.31	17.51±1.74	17.12±1.04	18.03±1.26
A0A087WSX0;A0A0G2JS06	17.91±1.3	17.81±1.22	18.05±1.19	17.81±0.78	17.81±1.02	17.54±0.73	17.56±1.28	17.55±0.52	17.31±0.63
IGKV3D-15	21.86±0.55	21.89±0.46	21.9±0.51	22.04±1.21	21.79±1.42	21.9±1.07	21.65±0.45	21.86±0.5	21.73±0.53
A0A0A0MRZ8;P04433	22.01±0.4	22.18±0.38	22.17±0.41	22.11±0.54	22.06±0.64	22.1±0.65	21.94±0.46	22.04±0.34	22.07±0.42
IGHV3-49	21.16±0.56	21.13±0.74	21.06±0.76	21.35±0.69	21.27±0.62	21.34±0.77	20.84±0.64	20.93±0.69	20.94±0.64
IGKV6D-21	21.04±1.4	21.4±1.48	21.24±1.21	20.71±1.55	20.89±1.56	21.08±1.32	21.37±1.2	21.57±0.86	21.61±0.69
IGKJ1	21.59±0.82	21.4±0.9	21.62±0.74	22.24±0.75	21.81±0.96	21.83±0.84	21.39±0.75	21.28±0.97	21.57±0.59
IGHV6-1	19.86±0.62	19.98±0.45	20.05±0.3	19.97±0.94	19.81±0.48	19.73±0.73	19.97±0.57	19.96±0.47	19.95±0.54
IGHV3-15	19.03±0.77	18.93±0.45	19.27±0.82	19.48±0.74	19.32±0.59	19.06±0.96	19.14±0.74	19.05±0.52	19.15±0.47
IGHV3-7	20.23±0.46	20.32±0.41	20.35±0.44	20.21±0.75	20.22±0.55	20.19±0.59	20.15±0.55	20.32±0.32	20.17±0.48
IGHV2-26	19.55±0.76	19.48±0.64	19.32±0.74	19.27±0.76	19.44±0.66	19.11±0.58	19.29±0.57	19.5±0.65	19.31±0.72
IGHV3-73	19.61±0.79	19.52±0.81	19.81±1.04	19.28±0.61	19.52±0.48	19.75±0.74	19.65±0.82	19.87±0.87	19.93±0.88
IGHV3-74	20.52±0.5	20.86±0.44	20.6±0.53	20.75±0.73	20.55±0.56	20.6±0.56	20.58±0.68	20.66±0.57	20.75±0.55
IGHV3-43	20.78±0.69	20.69±0.79	20.81±0.94	20.53±1.11	20.74±0.86	20.46±1.15	20.84±0.51	20.81±0.75	20.9±1
IGLV9-49	19.36±0.87	19.38±0.92	19.66±0.69	19.39±0.99	19.53±0.56	19.8±0.82	19.64±0.85	19.57±0.79	19.36±1.06
IGHV3-72	21.24±0.49	21.17±0.37	21.17±0.4	21.38±0.47	21.4±0.42	21.27±0.48	21.23±0.47	21.29±0.46	21.44±0.39
IGKV1-8	18.91±0.74	19.01±0.67	19.18±0.53	19.1±0.69	19.31±0.67	18.98±0.88	19.11±0.74	19.04±0.81	18.89±0.81
A0A0B4J2H0;P01742	19.19±1.3	19.23±1.1	19.21±1.17	19.72±1.09	19.85±0.94	19.44±1.12	19.41±1.2	19.9±0.67	19.69±1.12
IGKV6-21	21.74±0.79	21.36±0.91	21.58±0.78	21.22±1.95	21.58±0.85	21.45±1.12	21.23±1.06	20.54±1.8	20.99±1.17
IGKV3D-20	23.81±1.04	24.09±0.66	24.21±0.72	23.95±0.65	24.12±0.78	24.21±0.68	23.79±0.65	24.06±0.71	23.97±0.54
IGHV1-3	20.08±0.68	20.01±0.57	20.14±0.64	20.25±0.73	20.33±0.59	19.96±0.53	19.92±1.2	20.1±0.56	20.2±0.54
IGHV1-18	21.14±0.97	21.13±0.74	21.04±0.7	20.96±0.75	21.23±0.49	20.95±0.75	21.15±0.52	21.31±0.86	21.34±0.61
IGHV1-24	19.23±0.62	19.15±0.56	19.21±0.59	19.07±0.79	19.38±0.66	19.08±0.99	19.04±0.61	19.08±0.63	19.16±0.72
IGHV4-28	19.29±0.89	19.6±1.06	19.29±1.11	19.27±1.27	19.48±0.93	19.4±0.63	19.34±0.96	19.29±0.83	19.55±0.83
IGHV3-35	23.27±0.5	22.92±1.12	23.15±0.76	23.17±1.41	23.51±0.7	23.28±1.08	23.52±0.8	23.48±0.84	23.56±0.81
IGHV3-38	21.26±0.79	21.71±0.39	21.36±0.87	21.46±0.94	21.77±0.66	21.64±0.85	21.21±0.58	21.31±0.9	21.5±0.53
IGHV5-51	19.85±0.77	19.94±0.84	19.99±0.74	20.22±0.87	19.98±0.6	19.52±1.11	19.78±0.97	20.22±0.97	20.02±1.2
IGHV4-34	19.83±1.02	19.88±1.02	19.62±1.14	20.3±0.96	20.33±0.89	19.95±0.87	19.78±1.34	19.79±1.25	19.96±1.38
IGHV2-70D	20.48±2.33	20.84±1.76	20.56±2.19	20.26±1.87	20.67±1.2	20.29±1.71	20.65±1.98	20.56±1.8	20.34±2.38
IGKV3D-7	21.05±1.07	21.55±1.01	21.38±1.28	21.08±1.31	21.58±0.96	21.17±1.14	21.25±0.86	21.53±1.06	20.88±0.96
IGKV1-6	19.43±0.55	19.39±0.9	19.46±0.67	19.82±0.95	19.8±0.72	19.62±0.95	19.48±0.74	19.52±0.77	19.52±0.8
P01611;A0A0C4DH73	19.9±0.85	20.13±0.6	20.38±0.71	20.24±0.79	20.32±1.08	19.79±0.89	20.4±0.85	20.3±0.89	20.52±0.87
IGHV7-4-1	18.91±1.34	18.61±1.12	18.46±0.88	18.39±0.94	18.26±1.09	18.15±0.81	19±0.53	18.98±0.57	18.92±0.79
IGHV3-64D	21.05±0.8	21.08±0.49	20.98±0.91	21.22±0.66	21.03±0.61	20.66±0.67	21.15±0.71	21.28±0.53	21.4±0.57
IGHV5-10-1	19.21±0.99	19.03±0.82	19.16±0.85	19.11±1.5	18.77±1.07	18.62±1.12	18.54±1.03	18.55±0.74	19.2±0.98
IGLC7	21.36±1.3	21.19±1.7	21.51±0.81	21.88±0.68	21.61±1.07	22.25±0.93	21.45±1.01	21.24±2.07	21.77±0.76
RAP1B	18.89±1.31	19.11±0.8	19.07±1.29	19.04±1.54	19.16±1.31	18.51±1.57	19.09±1.63	17.85±0.95	19±0.76
C3	21.83±0.22	21.78±0.26	21.77±0.15	21.86±0.32	21.8±0.28	21.67±0.35	21.92±0.29	21.88±0.26	21.88±0.2
KLLN	27.08±0.98	26.66±1.85	26.53±2.53	27.16±2.07	27.38±1.08	26.72±1.78	27.11±1.34	27.17±1.26	27.02±1.59
IGLL5	22.05±0.58	22.19±0.75	22.23±0.54	22.11±0.51	22.25±0.63	22.3±0.59	22.12±0.58	22.25±0.66	22.13±0.47
MASP2	19.24±1.18	20.02±0.32	19.87±0.42	19.69±1.36	19.8±0.45	19.77±0.54	19.82±0.5	20.2±0.71	19.43±0.91
QSOX1	19.42±0.5	19.3±0.27	19.23±0.35	19.37±0.6	19.33±0.42	19.13±0.52	19.22±0.55	19.24±0.48	19.39±0.42
APOL1	19.6±0.49	19.63±0.51	19.57±0.42	19.43±0.59	19.62±0.47	19.45±0.76	19.78±0.65	19.93±0.61	19.91±0.4
ACTN1	18.35±1.8	19.03±1.6	18.7±1.63	19.66±1.81	18.73±1.57	18.5±1.41	19.89±1.9	17.35±0.97	18.87±1.34
P78385;O43790;Q14533;P78386	21.29±0.62	21.45±0.71	21.36±0.83	21.53±1.04	21.5±0.59	21.58±0.59	21.26±0.52	21.32±0.68	21.36±0.55
CD5L	21.74±0.81	21.7±0.81	21.72±0.71	21.54±0.49	21.49±0.51	21.55±0.51	21.48±0.63	21.42±0.58	21.48±0.55
FCGR3A	19.31±0.8	19.36±0.55	19.19±0.58	19.09±0.54	18.86±0.52	19.15±0.53	18.94±0.61	19.09±0.52	19.06±0.62
K4DIA0;A0A087X1L8	18.45±0.47	18.31±0.51	18.37±0.44	18.08±0.64	18.26±0.76	18.22±0.49	18.48±0.45	18.55±0.46	18.53±0.33
POLQ	23.68±0.75	23.5±1.03	23.62±0.94	23.44±0.78	23.59±0.82	23.56±0.74	23.56±0.97	23.48±0.89	23.64±0.97
ERN1	20.47±1.14	20.25±1.15	19.96±1.03	20.39±1.28	20.15±0.82	20.17±1.23	20.37±1.08	20.04±1.28	20.09±1.23
FCN3	19.71±0.86	19.8±0.76	19.83±0.91	20.34±0.88	20.15±0.67	19.77±0.97	19.93±0.89	19.97±0.76	19.98±0.65
ATRN	20.24±0.19	20.26±0.26	20.27±0.23	20.23±0.21	20.21±0.24	20.08±0.27	20.34±0.21	20.3±0.24	20.33±0.29
KRT36	23.35±1.24	22.63±1.74	23.55±1.09	23.2±1.06	23.38±0.95	23.58±0.51	23.36±0.88	23.6±0.55	23.08±1.14
STBD1	21.15±1.91	20.73±2.01	21.19±1.73	20.32±2.37	21.02±1.29	21.4±0.66	20.73±1.58	20.93±1.62	20.69±1.4
LYPLA2	19.24±1.52	19.17±0.68	19.95±0.53	19.24±0.78	19.18±0.86	18.84±0.96	20.05±0.39	20.06±0.76	19.96±0.54
APOM	20.17±0.54	20.4±0.5	20.31±0.47	20.19±0.6	20.12±0.47	20.06±0.68	20.37±0.55	20.44±0.6	20.4±0.55
CP	21.59±0.29	21.52±0.22	21.53±0.3	21.61±0.23	21.58±0.21	21.44±0.29	21.63±0.24	21.55±0.27	21.58±0.23
F13A1	18.68±0.64	19.05±0.7	18.95±0.6	19.19±0.8	18.97±0.55	18.9±0.6	19.15±0.82	18.98±0.66	19.21±0.47
F2	21.58±0.22	21.64±0.15	21.66±0.17	21.58±0.3	21.52±0.2	21.54±0.19	21.66±0.26	21.68±0.21	21.69±0.18
C1R	20.08±0.26	20.1±0.17	20.12±0.18	20±0.21	20±0.12	20.02±0.18	20.19±0.22	20.22±0.24	20.2±0.27
HP	22.66±0.65	22.61±0.64	22.69±0.7	22.26±1.57	22.27±1.58	22.36±1.35	22.39±0.83	22.37±0.73	22.34±0.81
HPR	20.05±0.57	20.11±0.53	20.16±0.52	19.94±0.58	20.06±0.5	20.09±0.55	20.29±0.49	20.32±0.64	20.36±0.55
F9	19.34±0.31	19.33±0.46	19.31±0.31	19.47±0.54	19.5±0.45	19.31±0.4	19.57±0.35	19.43±0.42	19.58±0.39
F10	19.47±0.43	19.3±0.29	19.4±0.32	19.49±0.43	19.38±0.45	19.44±0.56	19.5±0.33	19.44±0.4	19.51±0.26
CFD	19.91±0.4	20.06±0.36	20.11±0.31	20±0.59	19.93±0.49	19.9±0.71	19.92±0.41	20.16±0.38	20.06±0.45
PLG	21.43±0.17	21.48±0.22	21.47±0.19	21.42±0.19	21.39±0.2	21.36±0.22	21.4±0.28	21.47±0.21	21.44±0.2
F12	20.33±0.46	20.37±0.52	20.38±0.5	20.37±0.53	20.35±0.6	20.48±0.59	20.42±0.59	20.57±0.6	20.53±0.57
CFB	21.06±0.32	21±0.23	21.01±0.34	21.02±0.25	21±0.25	21.07±0.27	21.03±0.25	20.99±0.23	20.95±0.26
CA1	18.4±1.27	18.29±1.19	17.94±1.32	18.2±1.12	18.23±0.91	18.03±1.25	18.4±1.09	18.54±1.03	18.43±1.1
SERPINC1	21.65±0.15	21.66±0.15	21.64±0.19	21.6±0.24	21.62±0.21	21.63±0.23	21.7±0.23	21.71±0.15	21.73±0.2
SERPINA1	21.96±0.27	21.97±0.27	21.98±0.21	22.13±0.34	22.03±0.3	21.85±0.38	21.97±0.3	21.97±0.38	22±0.2
SERPINA3	21.67±0.36	21.7±0.39	21.67±0.25	21.79±0.47	21.71±0.27	21.55±0.58	21.69±0.64	21.7±0.54	21.77±0.34
AGT	20.5±0.35	20.32±0.34	20.38±0.3	20.55±0.4	20.4±0.36	20.39±0.53	20.46±0.39	20.41±0.37	20.5±0.28
A2M	21.67±0.41	21.8±0.45	21.87±0.5	21.86±0.52	21.87±0.52	21.59±0.65	21.61±0.3	21.67±0.39	21.74±0.36
C5	20.02±0.27	20.01±0.28	20.05±0.15	20.14±0.25	20.03±0.25	19.94±0.29	20.06±0.33	20.05±0.31	20.07±0.25
KNG1	21.07±0.34	21.13±0.32	21.06±0.35	21.07±0.25	21.05±0.23	21.13±0.27	21.15±0.25	21.17±0.28	21.16±0.26
IGF2	20.86±0.61	20.77±0.56	20.68±0.62	20.82±0.58	20.82±0.39	20.9±0.63	20.91±0.37	20.93±0.39	20.79±0.6
JCHAIN	20.9±0.7	20.96±0.71	20.94±0.63	20.72±0.4	20.68±0.45	20.77±0.52	20.67±0.72	20.56±0.63	20.57±0.59
P01594;P01593	23.13±0.51	23.14±0.54	23.21±0.52	23.28±0.75	23.29±0.53	23.09±0.99	23.29±0.74	23.12±1.01	22.92±1.26
P01597;P04432	18.95±0.84	18.8±0.75	18.97±0.8	19±0.8	19.08±0.85	19.13±1.09	18.56±1.21	18.68±1.06	18.95±1
IGKV1-17	20.36±0.73	20.56±0.74	20.44±0.79	20.75±0.94	20.72±0.85	20.59±0.78	20.5±0.43	20.55±0.57	20.58±0.65
IGKV1D-16	21.77±0.79	21.92±0.59	21.27±1.31	21.88±0.88	21.89±1	21.77±0.82	21.64±0.46	21.63±0.54	21.74±0.43
IGKV1-5	20.43±0.61	20.39±0.6	20.31±0.66	20.09±1.46	20.36±0.85	20.35±0.7	20.55±0.54	20.6±0.64	20.63±0.51
P01614;A0A087WW87	19.9±0.84	19.82±0.7	19.77±0.82	19.98±1.14	20.12±0.67	19.76±0.91	19.7±0.97	19.8±0.86	19.81±1
A0A075B6P5;P01615	21.87±0.49	21.78±0.54	21.84±0.39	21.77±0.55	21.54±1.27	21.85±0.48	21.59±0.73	21.73±0.52	21.66±0.65
IGKV3-20	22.61±0.33	22.73±0.57	22.79±0.37	22.57±0.62	22.77±0.56	22.75±0.66	22.73±0.44	22.76±0.38	22.86±0.29
IGLV1-47	22.42±0.46	22.42±0.7	22.53±0.41	22.77±0.74	22.7±0.47	22.72±0.91	22.61±0.54	22.49±0.82	22.62±0.75
IGLV1-51	21.28±0.47	21.36±0.65	21.36±0.51	21.29±0.65	21.54±0.59	21.32±0.63	21.19±0.47	21.38±0.42	21.26±0.44
IGLV1-40	19.95±0.87	20±0.97	19.95±0.64	19.79±1.34	19.92±0.81	20.19±0.93	19.87±0.91	19.92±0.73	19.94±0.7
IGLV2-14	21.39±2.24	22.32±0.93	21.44±0.98	22.56±1.11	21.82±1.5	22.3±1.41	20.74±2.24	21.49±1.7	21.49±1.83
IGLV2-11	20.51±0.86	20.77±0.88	20.74±0.78	21.14±0.87	21.07±0.59	21.1±0.69	20.86±0.59	20.6±1	20.38±1.63
IGLV2-8	21.05±0.72	20.99±0.94	20.98±0.84	20.43±1.81	21.04±0.64	20.93±1.05	21.15±0.9	21.23±0.7	21.33±0.84
IGLV3-19	23.69±1.11	23.5±2.24	24.53±0.75	22.71±2.42	22.64±1.53	23.66±2.6	24.11±1.81	23.47±1.91	23.85±1.95
IGLV3-25	19.52±0.66	19.72±0.77	19.95±0.81	19.81±0.63	19.89±0.7	19.94±0.69	19.39±0.91	19.69±0.66	19.64±0.57
IGLV3-27	20.2±0.61	19.9±0.87	19.83±0.89	19.9±0.86	19.47±1.02	19.46±1.11	19.96±0.67	19.62±0.67	19.97±0.89
IGHV1-46	19.27±0.42	19.25±0.48	19.12±0.55	19.59±0.7	19.62±0.55	19.46±0.71	19.09±0.84	19.41±0.67	19.38±0.56
IGHV3-13	21.52±0.68	21.48±0.68	21.66±0.56	21.49±0.72	21.54±0.68	21.36±1.27	21.58±0.69	21.68±0.69	21.66±0.72
P0DP03;P01768	20.85±0.77	20.59±0.91	20.66±1.09	19.97±1.6	20.42±1.24	19.98±1.46	20.66±0.82	20.67±1	20.67±1.15
IGHV3-43D	21.74±0.44	21.71±0.47	21.65±0.48	21.59±0.8	21.65±0.79	21.56±0.89	21.73±0.47	21.7±0.41	21.86±0.66
IGHV2-5	20.01±0.8	19.95±0.96	19.86±0.7	20.36±0.75	20.12±0.89	19.81±1.18	20.36±0.77	20.32±1.05	20.42±0.96
PIGR	18.09±0.86	17.94±0.79	17.63±1.04	18.02±0.86	17.84±0.82	18.08±0.67	17.84±0.75	18.13±0.57	17.86±0.7
IGKC	23.42±0.4	23.38±0.45	23.47±0.4	23.53±0.4	23.51±0.4	23.46±0.35	23.14±0.5	23.4±0.4	23.29±0.34
IGHG1	23.39±0.41	23.39±0.38	23.33±0.42	23.37±0.36	23.32±0.54	23.36±0.3	23.21±0.41	23.37±0.33	23.44±0.28
IGHG2	22.56±0.64	22.53±0.52	22.61±0.64	22.59±0.63	22.58±0.59	22.68±0.58	22.42±0.6	22.58±0.52	22.45±0.46
IGHG3	22.92±0.8	22.92±0.83	23.01±0.68	22.73±0.71	22.74±0.68	22.86±0.73	22.89±0.81	22.94±0.67	22.91±0.64
IGHG4	21.51±0.69	21.45±0.66	21.5±0.65	21.52±0.6	21.45±0.64	21.69±0.58	21.51±0.72	21.68±0.6	21.61±0.56
IGHM	22.23±0.73	22.26±0.77	22.26±0.75	21.93±0.56	22.02±0.49	22.03±0.52	22±0.6	22.01±0.48	22.02±0.55
IGHA1	23.93±0.58	23.87±0.62	23.91±0.62	23.79±0.54	23.85±0.38	23.91±0.51	23.9±0.71	23.84±0.63	23.71±0.72
IGHA2	21.29±0.76	21.21±0.85	21.28±0.77	21.38±0.59	21.3±0.49	21.58±0.5	21.37±0.88	21.24±0.89	21.38±0.97
IGHD	19.37±1.49	19.13±1.39	19.4±1.57	19.6±1.14	19.39±1.31	19.44±1.05	19.49±1.66	19.47±1.51	19.62±1.18
HBA1	22.21±0.92	22.05±0.81	21.72±0.96	21.79±0.8	21.81±0.93	21.8±1.01	22.05±0.82	22.01±0.9	22.14±0.75
HBD	21.43±0.81	21.15±0.65	20.86±0.79	20.87±0.9	20.89±0.92	20.99±0.94	21.24±0.72	21.18±0.88	21.24±0.82
HBE1	19.73±2.03	19.56±2.14	19.89±2.3	19.93±1.6	19.54±1.83	20.16±1.22	20.13±1.51	20.16±1	19.99±1.55
KRT10	17.69±1.41	17.38±1.22	17.68±1.09	17.84±1.37	17.27±1.08	17.43±1.18	18±1.55	18.03±1.41	17.39±1.18
APOA1	23.27±0.23	23.32±0.24	23.3±0.27	23.25±0.21	23.29±0.19	23.32±0.24	23.28±0.25	23.31±0.24	23.27±0.21
APOE	20.99±0.46	21.16±0.38	21.16±0.51	21.19±0.52	21.19±0.36	21.26±0.45	21.33±0.5	21.32±0.56	21.39±0.52
APOA2	22.49±0.37	22.75±0.27	22.71±0.44	22.29±0.3	22.33±0.35	22.48±0.44	22.51±0.42	22.64±0.37	22.54±0.34
APOC1	20.68±0.96	20.75±0.89	20.96±0.84	20.75±0.77	20.61±0.47	20.64±0.6	20.72±0.87	21.07±0.65	20.87±0.51
APOC3	22.48±0.53	22.5±0.54	22.49±0.5	22.57±0.5	22.65±0.46	22.69±0.61	22.85±0.51	22.67±0.56	22.82±0.47
FGA	22.05±0.42	22.09±0.39	22.02±0.43	22.18±0.3	22.16±0.37	22.14±0.36	22.13±0.41	21.98±0.29	22.12±0.36
FGB	22.84±0.44	22.87±0.38	22.85±0.36	23.02±0.22	22.93±0.37	22.91±0.39	22.93±0.44	22.79±0.28	22.93±0.37
FGG	22.9±0.46	22.89±0.39	22.92±0.35	23.04±0.42	23.01±0.4	22.91±0.48	23.02±0.51	22.82±0.34	23.03±0.31
APCS	19.49±0.57	19.25±0.5	19.52±0.75	19.48±0.47	19.53±0.62	19.58±0.62	19.66±0.59	19.52±0.68	19.47±0.55
C1QA	20.72±0.37	20.78±0.39	20.55±0.68	20.6±1.08	20.83±0.29	20.55±0.66	21±0.43	21.13±0.29	21.06±0.37
C1QB	21.35±0.36	21.44±0.27	21.42±0.32	21.27±0.44	21.36±0.29	21.38±0.31	21.4±0.41	21.45±0.25	21.57±0.29
C1QC	21.58±0.27	21.52±0.32	21.59±0.24	21.47±0.33	21.52±0.26	21.51±0.32	21.65±0.3	21.58±0.31	21.59±0.37
C9	20.55±0.43	20.51±0.34	20.5±0.33	20.62±0.39	20.48±0.46	20.36±0.41	20.47±0.46	20.48±0.31	20.51±0.37
APOH	21.71±0.33	21.67±0.33	21.66±0.38	21.86±0.25	21.89±0.28	21.93±0.25	21.85±0.3	21.85±0.34	21.83±0.33
LRG1	20.08±0.36	20.09±0.29	20.05±0.35	20.02±0.41	19.95±0.34	20.06±0.38	19.99±0.35	19.96±0.33	19.93±0.28
FN1	20.24±1.06	20.32±1.06	20.11±0.83	20.6±0.71	20.22±0.84	20.35±0.92	20.4±0.9	20.38±0.76	20.52±0.81
RBP4	21.99±0.33	21.98±0.26	22±0.46	21.94±0.42	22.03±0.53	22.18±0.53	22.1±0.31	22.22±0.37	22.14±0.28
AMBP	20.98±0.19	21±0.2	20.94±0.25	21.04±0.22	21.02±0.19	21.08±0.25	21.08±0.27	21.09±0.18	21.1±0.18
ORM1	22.99±0.33	22.84±0.38	22.88±0.41	23.05±0.28	22.97±0.39	22.89±0.4	22.94±0.39	22.84±0.35	22.85±0.31
AHSG	22.2±0.47	22.24±0.37	22.29±0.3	22.19±0.65	22.31±0.49	22.32±0.79	22.21±0.41	22.24±0.41	22.19±0.37
TTR	23.08±0.21	23.01±0.24	22.99±0.42	23.09±0.44	23.12±0.46	23.1±0.41	23.07±0.24	23.14±0.23	23.16±0.16
ALB	24.05±0.33	24.07±0.27	24.08±0.27	23.89±0.33	24.02±0.32	24.04±0.32	23.95±0.33	24.07±0.29	24.08±0.26
GC	21.94±0.29	21.98±0.25	21.97±0.29	21.86±0.25	21.94±0.27	22±0.24	21.91±0.26	21.98±0.24	21.97±0.23
PPBP	20.39±1.44	20.43±1.51	20.43±1.51	20.27±1.87	20.2±1.63	20.12±1.76	19.83±1.4	20.04±1.25	20.09±1.07
PF4	18.41±1.09	18.97±1.41	18.71±1.98	18.58±1.93	18.14±1.71	18.65±1.87	18.25±1.62	18.57±1.34	18.48±0.97
TF	23.08±0.22	23.21±0.19	23.18±0.18	23.09±0.21	23.1±0.22	23.11±0.26	23.06±0.21	23.13±0.19	23.08±0.16
HPX	22.4±0.2	22.34±0.23	22.3±0.24	22.34±0.24	22.36±0.2	22.29±0.22	22.43±0.18	22.44±0.17	22.44±0.22
F11	19.16±0.32	19.18±0.32	19.19±0.38	19.13±0.33	19.06±0.33	19.22±0.39	19.19±0.38	19.21±0.28	19.19±0.35
KLKB1	20.26±0.2	20.22±0.21	20.22±0.27	20.22±0.36	20.2±0.26	20.22±0.29	20.26±0.29	20.25±0.22	20.3±0.18
C4BPA	21.35±0.23	21.37±0.25	21.37±0.29	21.36±0.29	21.28±0.27	21.26±0.31	21.39±0.41	21.44±0.29	21.43±0.34
VTN	22.16±0.26	22.08±0.21	22.1±0.18	22.08±0.39	22.03±0.36	22.07±0.37	22.13±0.26	22.1±0.23	22.16±0.24
PROC	19.12±0.26	19.15±0.26	19.05±0.37	19.16±0.46	19.07±0.33	19.14±0.32	19.18±0.24	19.17±0.25	19.18±0.35
ALDOA	19.96±0.85	20.23±0.55	20.41±0.57	20.52±0.93	20.18±0.77	20.02±1.12	20.48±1.17	19.67±0.88	20.84±0.45
APOB	20.38±0.4	20.46±0.33	20.53±0.37	20.58±0.45	20.57±0.3	20.41±0.45	20.67±0.39	20.62±0.43	20.67±0.3
LCAT	20.18±0.44	20.2±0.32	20.15±0.35	20.31±0.6	20.22±0.35	20.07±0.75	20.23±0.55	20.28±0.64	20.38±0.44
HRG	20.57±0.37	20.63±0.3	20.6±0.32	20.69±0.36	20.63±0.34	20.63±0.37	20.63±0.32	20.67±0.3	20.7±0.32
A1BG	22.14±0.23	22.07±0.16	22.08±0.21	22.03±0.18	22.04±0.18	22.03±0.3	22.12±0.15	22.04±0.17	22.03±0.24
KRT1	17.98±0.9	17.96±0.91	18.08±1.45	18.15±1.54	17.95±0.89	17.92±1.19	18.34±1.82	18.56±1.13	17.95±1.14
VWF	17±1.09	17.14±1.3	16.95±0.82	17.42±1.05	17.22±1.2	17.69±1.13	17.46±1.34	16.63±0.58	17.23±0.82
SHBG	18.48±1	18.87±1.06	18.8±0.92	18.8±0.77	18.84±0.81	18.8±0.7	18.28±0.86	18.55±0.89	18.64±0.9
GAPDH	17.69±1.25	17.98±1.33	17.97±1.7	18.27±1.82	17.92±1.43	18.15±1.56	17.8±1.63	17.92±1.14	18.21±0.96
IGKV1-16	19.85±0.5	19.82±0.54	19.88±0.49	20±0.49	19.95±0.45	19.79±0.55	20.01±0.57	20.02±0.48	20.16±0.56
APOD	20.63±0.4	20.9±0.34	20.82±0.34	20.49±0.37	20.47±0.39	20.61±0.41	20.74±0.34	20.69±0.31	20.71±0.37
S100A8	17.89±0.78	17.87±1.01	17.78±1.23	18.27±0.91	17.56±0.88	17.57±1.1	17.85±0.96	18.07±1.42	17.8±0.91
SERPINA5	19.46±0.48	19.19±0.53	19.03±0.97	19.08±1.13	19.39±0.58	19.23±0.58	19.29±1.4	19.51±0.49	19.61±0.47
SERPING1	21.06±0.55	21.09±0.44	20.8±0.76	21.26±0.56	21.22±0.43	20.93±0.66	21.22±0.55	21.14±0.61	21.29±0.38
CFI	20.01±0.2	19.93±0.21	19.88±0.18	19.98±0.24	19.93±0.2	19.92±0.25	20.05±0.25	20.04±0.22	20.02±0.18
F13B	19.14±0.4	19.21±0.38	19.19±0.31	19.19±0.44	19.23±0.36	19.22±0.33	19.22±0.38	19.22±0.4	19.25±0.44
CYP2E1	22.53±1.27	22.67±0.69	22.94±0.4	22.65±1.28	22.48±1.46	22.01±1.41	23.04±0.6	22.98±0.47	22.77±0.81
CLEC3B	19.94±0.3	19.89±0.34	20.02±0.21	19.88±0.31	19.95±0.31	19.94±0.24	19.95±0.27	20.07±0.26	20.11±0.25
SERPINA7	19.5±0.45	19.58±0.5	19.6±0.39	19.61±0.53	19.54±0.55	19.3±0.62	19.7±0.48	19.73±0.55	19.83±0.52
SERPIND1	20.19±0.62	20.11±0.59	20.16±0.48	20.26±0.66	20.3±0.33	20.02±0.7	20.33±0.64	20.26±0.64	20.37±0.5
BCHE	19.59±0.42	19.53±0.38	19.51±0.43	19.43±0.34	19.48±0.29	19.19±0.45	19.72±0.31	19.65±0.32	19.66±0.25
IGKV2-30	20.79±0.93	20.79±0.97	20.7±1.03	20.5±1.08	20.63±0.9	20.51±1.5	20.51±0.9	20.7±0.83	20.53±0.87
IGKV4-1	22.54±0.64	22.19±0.56	22.52±0.69	22.55±0.81	22.74±0.9	22.63±0.88	22.34±0.77	21.94±0.8	22.63±0.88
GSN	20.18±0.27	20.33±0.32	20.35±0.28	20.18±0.36	20.24±0.31	20.2±0.33	20.23±0.39	20.23±0.45	20.3±0.38
C2	19.84±0.25	19.74±0.15	19.75±0.21	19.86±0.21	19.74±0.24	19.79±0.21	19.82±0.22	19.76±0.22	19.75±0.17
APOA4	21.09±0.43	21.27±0.43	21.22±0.45	21.18±0.42	21.33±0.49	21.4±0.41	21.27±0.41	21.3±0.45	21.38±0.38
TPM4	17.99±1.17	18.52±1.36	18.11±1.37	18.87±1.73	18.55±1.4	18.79±1.65	18.37±1.48	18±1.03	18.28±1.19
PROS1	20.65±0.36	20.57±0.29	20.61±0.37	20.5±0.29	20.61±0.31	20.54±0.33	20.71±0.24	20.71±0.26	20.64±0.26
C8A	20.03±0.33	20.03±0.25	20.06±0.34	20.09±0.32	20.08±0.29	20.18±0.31	20.08±0.31	20.13±0.18	20.19±0.22
C8B	20.32±0.22	20.29±0.24	20.27±0.26	20.43±0.27	20.37±0.24	20.29±0.21	20.39±0.31	20.4±0.21	20.45±0.18
C8G	20.25±0.25	20.19±0.29	20.19±0.21	20.32±0.39	20.34±0.35	20.24±0.46	20.32±0.39	20.28±0.35	20.37±0.32
E7EQ64;A6XMV9;Q8NHM4	26.18±1.51	26.53±0.31	26.26±0.85	26.34±1.32	26.31±1.07	25.75±2.26	26.37±1.39	26.69±0.42	26.48±1.34
PFN1	18.66±1.51	18.72±1.51	19.15±1.96	19.52±1.84	18.92±1.56	18.97±1.9	19.08±1.94	18.63±0.7	18.98±1.23
THBS1	18.75±1.38	18.91±1.17	18.99±1.54	19.09±1.64	18.7±1.55	18.4±1.5	18.42±1.33	18.56±1.25	18.36±1.37
SERPINA6	19.2±0.78	19.16±0.7	19.2±0.64	19.57±0.98	19.46±0.55	19.12±0.93	19.33±0.9	19.32±0.72	19.38±0.63
SOD3	17.65±1.36	17.78±1.06	17.97±0.89	17.84±1.21	17.69±1.45	18.26±1.33	17.9±1.06	17.02±0.61	17.16±0.79
LPA	20.35±0.86	20.43±0.64	20.25±0.8	20.13±0.85	20.09±0.49	19.99±0.85	20.08±0.74	20.09±0.86	20.18±0.59
CD14	18.72±0.39	18.75±0.51	18.73±0.44	18.99±0.4	19±0.46	18.83±0.57	19.02±0.38	18.92±0.5	18.94±0.43
MELTF	17.28±0.53	17.49±0.8	17.84±0.71	17.55±0.76	17.42±1.12	17.88±1.01	17.21±1.25	17.73±0.78	17.28±1.04
CFH	21.3±0.18	21.31±0.16	21.32±0.19	21.29±0.15	21.27±0.15	21.24±0.15	21.34±0.26	21.36±0.14	21.36±0.17
SERPINF2	20.4±0.32	20.36±0.29	20.39±0.26	20.51±0.39	20.43±0.26	20.33±0.49	20.49±0.38	20.47±0.39	20.5±0.32
DBH	17.53±0.71	17.15±0.66	17.41±0.62	17.58±0.79	17.26±0.81	16.77±1.14	17.45±0.84	17.36±0.65	17.38±0.82
C1S	20.25±0.29	20.32±0.2	20.31±0.23	20.22±0.28	20.19±0.2	20.24±0.22	20.37±0.26	20.36±0.19	20.4±0.25
C4A	20.38±0.59	20.29±0.72	20.4±0.42	20.71±0.72	20.46±0.71	20.2±0.68	20.6±0.58	20.54±0.49	20.59±0.35
C4B	20.27±0.61	20.22±0.63	20.22±0.49	20.42±0.72	20.39±0.72	20.27±0.71	20.11±0.69	20.05±0.7	20.13±0.65
IGLC6	23.33±2.22	22.95±1.61	22.43±2.73	23.18±1.06	22.94±2.51	22.95±1.33	22.73±1.26	23.37±1.17	23.27±1.51
SAA1	19.42±0.93	19.16±1.39	19.21±1.55	19.3±1.18	18.96±0.86	19.49±1.28	19.21±0.98	18.89±1.21	18.98±1.23
SAA2	19.11±1.14	18.82±1.42	18.85±1.69	18.81±1.29	18.61±1.28	19.17±1.39	18.72±1.2	18.62±1.27	18.38±0.97
IGLC3	19.67±1.65	19.23±1.92	19.47±1.71	19.17±2.03	19.65±1.55	19.41±1.8	19.44±1.92	18.83±1.96	19.29±1.6
IGHV1-8	19.85±0.82	19.56±0.89	19.77±0.98	19.97±0.71	20.05±0.89	19.35±1.39	19.8±0.73	19.75±1.02	20.05±0.34
A0A0B4J2D9;P0DP09	21.08±1.14	21.2±0.93	20.81±0.8	21.1±0.82	20.9±0.94	20.88±0.98	20.71±0.9	21.01±1.15	20.94±0.66
P0DSN7;A0A075B6S9	19.95±0.52	19.74±0.79	19.73±1.03	20.03±0.77	19.77±0.71	20.06±0.77	19.73±0.5	19.8±0.6	19.76±0.69
C7	19.37±0.32	19.44±0.28	19.45±0.25	19.53±0.42	19.46±0.35	19.36±0.36	19.53±0.26	19.56±0.29	19.56±0.35
CLU	21.48±0.22	21.39±0.16	21.39±0.26	21.53±0.19	21.52±0.18	21.37±0.25	21.53±0.19	21.49±0.18	21.48±0.22
MBL2	19.62±1.24	20.07±0.98	19.94±1.06	19.28±1.14	19.2±1.2	19.26±1.07	19.57±1.34	19.81±1.19	19.76±1.25
F5	18.71±0.33	18.75±0.29	18.76±0.21	18.85±0.3	18.73±0.3	18.73±0.41	18.8±0.41	18.84±0.25	18.87±0.34
C6	19.74±0.24	19.8±0.23	19.78±0.25	19.8±0.23	19.7±0.24	19.77±0.21	19.7±0.31	19.76±0.32	19.78±0.28
SELL	19.09±0.83	19.07±0.53	19.02±0.77	18.97±0.63	19.22±0.57	19.14±0.55	19.46±0.57	19.28±0.62	19.16±0.76
CPN1	20.22±0.23	20.17±0.28	20.12±0.26	20.26±0.31	20.16±0.24	20.12±0.33	20.33±0.36	20.27±0.3	20.24±0.31
IGLL1	20.67±0.94	20.5±0.83	20.56±0.89	20.43±0.53	20.49±0.78	20.62±0.45	20.45±0.61	20.4±0.73	20.57±0.61
CD44	20.26±0.52	20.31±0.49	20.29±0.71	20.3±0.59	20.28±0.58	20.33±0.54	20.18±0.45	20.35±0.48	20.15±0.57
IGFBP3	21.72±0.32	21.62±0.46	21.66±0.4	21.62±0.42	21.69±0.53	21.86±0.51	21.67±0.59	21.78±0.43	21.54±0.52
VCL	17.54±1.41	17.83±1.75	17.89±1.83	17.99±1.75	18.03±1.74	17.79±1.97	17.51±1.86	17.63±0.95	17.65±1.29
LBP	18.75±0.57	18.46±0.74	18.53±0.62	18.67±0.47	18.66±0.6	18.56±0.56	18.57±0.62	18.38±0.57	18.44±0.39
ORM2	22.08±0.45	21.91±0.51	21.9±0.3	22.18±0.54	22.12±0.49	21.96±0.6	22.12±0.55	22.03±0.33	22.11±0.29
ITIH2	21.47±0.21	21.55±0.21	21.47±0.25	21.51±0.25	21.45±0.21	21.47±0.29	21.56±0.29	21.56±0.18	21.58±0.15
ITIH1	20.91±0.23	20.9±0.2	20.94±0.14	21.02±0.35	20.95±0.26	20.85±0.3	21.09±0.28	21.07±0.26	21.08±0.24
PZP	18.66±1.42	18.6±1.51	18.77±1.33	19.18±1.56	18.85±1.29	18.53±1.62	18.74±1.65	18.78±1.56	18.58±1.7
C4BPB	20.37±0.22	20.33±0.25	20.34±0.33	20.35±0.47	20.29±0.33	20.21±0.53	20.42±0.69	20.48±0.41	20.57±0.31
TNXB	18.52±1.09	18.62±1.01	18.41±1.07	19.38±1	18.98±0.94	18.47±1.13	18.87±0.9	18.74±0.89	18.97±0.63
GPX3	20.49±0.29	20.48±0.32	20.5±0.36	20.46±0.39	20.39±0.31	20.38±0.41	20.48±0.31	20.43±0.33	20.46±0.34
CPN2	21±0.36	21.02±0.37	20.97±0.32	21.23±0.42	21.09±0.37	21.09±0.44	21.15±0.36	21.15±0.41	21.15±0.38
IGHV1-2	19.52±0.8	19.12±1.15	19.25±1.14	19.73±1	19.94±0.89	19.31±1.16	18.89±1.36	18.83±1.29	19.04±1.56
FBLN1	20.31±0.56	20.42±0.58	20.37±0.43	20.29±0.45	20.35±0.34	20.45±0.45	20.25±0.36	20.32±0.43	20.38±0.42
E9PK25;Q9Y281	17.28±1.29	17.57±1.58	17.74±1.78	18.23±1.88	17.64±1.88	18±1.37	17.52±1.64	17.22±0.62	17.7±1.22
AZGP1	21.23±0.33	21.27±0.28	21.24±0.34	21.21±0.36	21.2±0.41	21.32±0.43	21.26±0.27	21.28±0.34	21.25±0.29
MST1	19.6±0.53	19.93±0.3	19.82±0.57	19.28±1.12	19.76±0.58	19.91±0.33	19.69±0.55	19.81±0.41	19.8±0.46
PON1	19.96±0.44	19.99±0.41	20.07±0.39	20.01±0.5	19.87±0.36	19.94±0.62	19.99±0.56	20.02±0.39	20.04±0.38
CFP	20.03±0.33	20.11±0.37	20.05±0.56	19.99±0.5	19.95±0.35	20.06±0.5	20.08±0.38	20.13±0.34	20.14±0.32
PML	24.09±0.59	24.38±0.37	23.97±0.91	24.05±0.6	23.91±1.42	23.64±1.57	24.16±0.7	24.03±1.04	24.14±0.57
SERPINA4	19.18±0.53	19.17±0.46	19.2±0.46	19.32±0.83	19.36±0.47	18.91±0.97	19.24±0.86	19.29±0.8	19.39±0.6
ATIC	22.79±0.96	22.35±1.35	22.25±1.07	22.06±0.94	21.83±1.38	22.28±0.8	21.85±1.49	22.07±0.84	21.92±1.12
PRDX2	19.9±0.95	19.74±0.78	19.39±0.99	19.26±0.73	19.3±1.1	19.27±1.16	19.65±0.82	19.63±0.92	19.88±0.86
PRSS3	26.62±0.22	26.64±0.34	26.23±1.55	26.64±0.74	26.5±0.76	25.72±2.37	26.64±0.52	26.63±0.38	26.47±1.36
P35443;P49747	17.57±0.59	17.9±0.52	17.86±0.61	17.9±0.71	17.95±0.57	17.86±0.36	17.82±0.51	17.74±0.45	17.82±0.57
KRT9	17.86±0.74	17.93±0.96	17.99±1.38	18.37±1.4	17.87±1.05	18.35±0.87	18.16±1.57	18.5±1.22	17.8±1.12
SAA2-SAA4	21.78±0.55	21.94±0.44	21.93±0.43	21.55±0.42	21.62±0.35	21.71±0.47	21.86±0.39	21.86±0.3	21.84±0.39
MYH9	17.87±0.96	18.4±0.89	18.43±1.14	19±1.41	18.22±1.37	18.29±1.48	18.08±1.56	18.13±0.89	17.89±0.72
IGFALS	19.83±0.44	19.76±0.36	19.79±0.41	19.93±0.62	19.88±0.42	19.81±0.67	20.08±0.47	20.02±0.38	20.04±0.36
SERPINF1	20.28±0.24	20.24±0.29	20.27±0.27	20.27±0.25	20.31±0.32	20.34±0.36	20.36±0.31	20.37±0.31	20.39±0.31
CFHR2	19.9±0.76	19.98±0.75	19.86±1.17	19.67±0.85	19.86±0.95	19.57±1.18	19.71±1.2	20.29±0.74	19.7±0.98
TAGLN2	18.34±1.2	18.13±1.45	17.6±1.94	18.22±1.39	17.57±1.47	17.87±1.39	17.48±1.66	17.13±1.18	18.28±1.02
BTD	20.3±0.28	20.27±0.36	20.37±0.27	20.32±0.36	20.32±0.35	20.32±0.36	20.52±0.37	20.36±0.36	20.45±0.33
AFM	20.68±0.31	20.66±0.26	20.68±0.22	20.71±0.37	20.66±0.27	20.64±0.35	20.76±0.3	20.8±0.31	20.83±0.27
MKI67	19.11±1.26	18.92±0.84	18.93±1.1	18.91±1.1	18.65±1	19.26±0.93	18.67±0.87	18.85±0.9	18.4±0.92
MASP1	19.23±0.44	19.22±0.4	19.25±0.38	19.28±0.44	19.39±0.33	19.27±0.45	19.42±0.49	19.29±0.43	19.42±0.3
CLK3	23.83±1.74	23.95±1.33	23.93±1.27	24.05±1.72	23.88±1.7	23.37±1.51	23.11±2.1	23.24±1.08	22.01±0.91
SELENOP	20.32±0.34	20.37±0.38	20.43±0.49	20.47±0.48	20.44±0.41	20.53±0.44	20.42±0.35	20.52±0.32	20.6±0.31
LUM	20.64±0.39	20.74±0.37	20.71±0.33	20.66±0.33	20.66±0.26	20.7±0.3	20.65±0.45	20.69±0.27	20.63±0.41
APOC4	18.68±0.76	18.99±0.85	19±0.99	18.71±1.04	18.68±0.84	18.62±0.71	18.9±0.98	19.08±0.72	19.01±0.66
ANTXR2	16.05±0.53	16.26±0.57	16.05±0.67	16.02±0.44	16.3±0.99	16.15±0.68	15.98±0.49	16.28±0.58	16.3±0.48
P59665;P59666	20.11±1.21	20.21±0.87	20.23±1.13	20.57±0.95	20.19±1.1	20.27±1.12	20.08±1.17	20.18±1.27	20.37±0.94
P60709;P63261	19.39±1.43	20.05±1.52	19.71±1.84	20.07±1.74	19.46±1.53	19.73±1.8	20.09±1.53	19.61±0.96	19.65±1.51
LYZ	19.79±0.5	19.8±0.44	19.83±0.31	19.88±0.53	19.87±0.5	19.87±0.34	19.55±0.72	19.89±0.32	19.84±0.4
B2M	18.92±0.4	19.04±0.24	18.93±0.3	19.17±0.42	19.06±0.42	18.93±0.54	19.22±0.54	19.17±0.4	19.2±0.38
P68032;P68133	18.95±1.78	19.53±1.4	19.09±1.99	19.46±1.93	19.32±2.19	19.47±1.7	19.55±1.86	19.53±1.05	19.73±1.81
HBB	22.47±0.94	22.33±0.78	21.95±0.93	22.06±0.81	22.15±0.89	22.1±0.98	22.26±0.86	22.16±0.97	22.34±0.78
GPLD1	19.65±0.47	19.75±0.44	19.74±0.37	19.71±0.64	19.62±0.69	19.65±0.67	19.8±0.55	19.87±0.48	19.97±0.43
IGLV3-21	19.85±1.28	19.79±1.06	19.65±1.36	19.67±1.16	19.58±1.41	19.48±1.44	19.64±1.51	19.56±1.62	19.78±1.33
CLTC	20.22±0.67	20.09±0.52	20.21±0.39	20.08±0.71	20.31±0.47	20.12±0.41	19.89±0.96	20.21±0.32	20.19±0.54
CFHR1	21.28±0.55	21.27±0.61	21.24±0.61	21.02±0.87	21.18±0.88	21.24±1.04	21.27±0.57	21.31±0.52	21.3±0.48
HGFAC	19.38±0.36	19.25±0.41	19.42±0.3	19.34±0.45	19.34±0.31	19.42±0.45	19.41±0.42	19.17±0.6	19.44±0.34
ITIH3	19.29±0.54	19.31±0.4	19.27±0.54	19.44±0.47	19.18±0.48	19.32±0.43	19.27±0.42	19.22±0.35	19.2±0.5
LGALS3BP	19.25±0.53	19.26±0.56	19.25±0.61	19.25±0.44	19.26±0.57	19.17±0.74	19.24±0.65	19.08±0.64	19.18±0.63
EFEMP1	18.79±0.54	18.93±0.75	18.96±0.67	19.05±0.86	18.86±0.95	18.98±0.61	18.89±0.39	18.6±0.9	18.95±0.47
PRKAA1	22.91±2.14	23.45±1.91	23.32±1.55	22.72±2.15	22.32±2.12	23.25±1.97	22.65±1.95	23.09±1.86	22.98±2.37
APOF	19.01±0.72	19.03±0.84	18.93±0.84	19.4±0.85	19.03±0.63	18.82±0.71	19.08±0.66	19.05±0.77	19.16±0.6
CTTN	20.15±0.83	20.23±0.83	20.19±0.41	20.54±0.87	20.16±0.86	20.21±0.62	20.29±0.77	20.2±0.46	20.49±0.36
HABP2	19.15±0.3	19.13±0.4	19.09±0.35	19±0.39	19.18±0.31	19.12±0.55	19.03±0.37	19.02±0.32	18.94±0.41
ITIH4	21.43±0.24	21.4±0.19	21.35±0.26	21.38±0.27	21.3±0.31	21.3±0.31	21.43±0.24	21.4±0.16	21.41±0.21
PON3	21.97±0.4	22.04±0.37	22.06±0.41	21.96±0.52	21.99±0.48	21.92±0.62	21.94±0.43	22.05±0.46	22±0.42
FCN2	18.84±0.71	18.77±0.76	18.72±0.83	18.79±0.93	18.83±0.82	18.86±0.66	18.71±0.89	18.75±1.03	18.71±0.98
TGFBI	18.43±0.64	18.14±0.77	18.06±0.71	18.66±0.79	18.33±0.68	18.01±0.94	18.47±0.69	18.41±0.53	18.23±0.9
ECM1	19.79±0.37	19.89±0.35	19.88±0.36	19.88±0.34	19.76±0.39	19.8±0.37	19.64±0.37	19.75±0.26	19.87±0.41
KIF19	20.5±0.84	20.05±1.29	20.28±0.81	19.96±0.92	20.17±0.62	20.34±0.78	20.45±0.52	20.34±0.64	20.12±0.56
PLCH1	18.77±0.8	19.67±0.75	19.72±0.68	19.35±0.96	19.44±1.13	19.65±0.89	19.3±0.83	19.3±0.9	19.2±0.99
ACTBL2	19.74±1.78	20.59±1.93	20.32±2.31	20.93±2.27	20.21±1.88	20.46±2.09	20.13±1.95	20.07±1.4	20.54±1.57
HYI	20.9±0.91	20.09±1.68	20.91±1.33	20.73±1.4	20.74±1.44	20.76±1.63	20.56±1.85	20.83±1.09	21.28±0.75
PI16	19.14±0.63	19.37±0.64	19.47±0.5	19.11±0.61	19.28±0.43	19.26±0.79	19.1±0.67	19.11±1.33	19.26±0.63
RBM44	24.74±0.48	25.14±1.2	24.9±0.56	24.27±1.95	24.47±0.5	23.99±1.96	24.45±1.16	24.25±0.51	24.54±1.46
USP31	21±0.62	21.19±0.43	21.15±0.65	21.03±1.2	21.17±0.63	21.27±0.86	21.47±0.8	21.41±1.01	21.14±0.53
CLEC14A	20.9±1.27	20.8±1.83	20.76±1.32	20.47±1.87	21.15±1.18	21.51±1.35	20.35±1.96	20.5±1.69	19.99±2.04
FERMT3	18.89±1.48	19.62±1.09	19.29±1.75	20.41±1.84	19.47±1.59	18.49±2.01	20.19±1.63	18.96±1.13	19.4±1.56
NRAP	19.97±0.92	20.26±0.6	20.02±0.48	19.97±0.66	19.99±1.07	20.45±0.64	19.8±1.14	20.07±0.6	20.07±0.9
DNAAF1	21.98±1.07	22.16±0.93	21.33±1.94	21.89±1.23	21.86±1.17	20.7±2.22	21.48±1.34	21.98±1.46	22.11±1.2
TDRD7	18.96±1.41	18.46±1.29	18.35±1.85	18.55±0.83	18.69±1.21	17.28±0.86	17.84±0.89	18.86±0.85	18.12±1.38
GGH	17.83±0.57	17.58±0.55	17.62±0.54	17.84±0.47	17.63±0.73	17.44±0.78	17.77±0.63	17.91±0.58	17.91±0.38
PRG4	18.57±0.72	18.3±0.65	18.47±0.5	18.81±0.36	18.79±0.46	18.69±0.61	18.76±0.59	18.47±0.53	18.62±0.67
CPB2	19.47±0.29	19.45±0.33	19.44±0.36	19.5±0.42	19.43±0.32	19.38±0.38	19.46±0.38	19.51±0.44	19.58±0.35
CNDP1	18.7±0.43	18.6±0.45	18.59±0.5	18.88±0.6	18.93±0.54	18.74±0.79	18.89±0.45	18.68±0.52	18.76±0.57
SCLT1	22.03±0.86	21.93±1.26	22.22±0.7	21.8±1.43	22.16±1.36	22.04±2.04	22.24±0.77	21.68±1.01	21.78±1.07
PGLYRP2	20.65±0.26	20.76±0.26	20.74±0.28	20.69±0.26	20.68±0.27	20.67±0.32	20.65±0.27	20.7±0.33	20.72±0.31
CDC5L	22.79±1.01	22.83±1.16	22.51±1.91	22.97±1.86	23.35±0.82	22.92±1.63	22.87±1.25	22.32±1.88	22.64±1.54
COLEC11	18.19±0.5	18.08±0.5	17.9±0.74	17.7±0.58	17.9±0.98	18.26±0.5	18.2±0.74	18±0.83	18.17±0.62
TUBB1	17.33±1.49	18.25±0.92	18.53±0.88	19.11±1.15	17.45±1.23	18.91±0.9	17.79±1.53	17.34±1.72	17.27±1.67
CWH43	19.37±1.27	19.72±1.16	19.6±1.25	19.13±1.26	19.53±0.87	19.51±1.17	19.48±1.49	19.59±1.09	19.7±1.44
APMAP	18.73±1.02	18.65±0.67	18.92±0.39	18.22±0.64	18.43±0.51	18.41±0.88	18.31±1.04	18.75±0.52	18.87±0.73
C1RL	19.33±0.28	19.34±0.25	19.39±0.27	19.36±0.53	19.45±0.41	19.32±0.41	19.38±0.39	19.38±0.26	19.46±0.31
HCN3	21.75±0.36	22.06±0.42	21.97±0.35	21.96±0.25	21.99±0.44	21.79±0.58	21.88±0.29	21.92±0.39	21.88±0.35
FETUB	19.29±0.39	19.15±0.3	19.14±0.32	19.34±0.3	19.32±0.27	19.2±0.37	19.3±0.39	19.08±0.48	19.25±0.45
SERPINA10	19.17±0.48	19.02±0.36	19.05±0.33	19.2±0.43	19.23±0.44	18.96±0.52	19.23±0.52	19.26±0.43	19.29±0.37
R3HDM2	23.54±1.58	22.3±3.53	23.12±1.46	23.42±1.59	24.21±0.6	22.19±2.66	22.7±1.95	23.2±2.12	23.08±2.27
TLN1	18.09±1.5	18.75±1.52	18.9±1.59	18.86±1.85	18.29±1.68	18.51±1.55	18.29±1.78	18.47±0.95	18.26±1.18
DYNC1LI1	24.46±1.53	23.95±1.19	24.12±1.5	24.01±1.57	24.33±1.01	24.6±1.24	23.99±1.16	24.03±1.44	23.72±1.47
K7ER74;P02655	22.2±0.59	22.34±0.66	22.27±0.58	22.08±0.53	22.28±0.48	22.32±0.56	22.43±0.68	22.26±0.58	22.39±0.58
IGHV3OR16-9	20.03±1.02	20.14±0.69	20.16±0.95	19.74±1.09	19.8±0.82	19.36±1.27	19.93±1.02	20.02±0.99	20.13±1

## Sheet: Table S5
Table S5: The association analysis results between proteins and clinical variables by multifactor ANOVA with BH correction.
Symbol	HbA1c_padj	PBG_padj	FPG_padj	FINS_padj	HDL-C_padj	LDL-C_padj	FFA_padj	TC_padj	TG_padj	AST_padj	ALT_padj	Sex_padj	Age_padj	BMI_padj
IGKV3-7	0.835351	0.906998	0.953226	0.494458	0.459335	0.866875	0.590554	0.784143	0.990527	0.830173	0.945142	0.394874	0.35333	0.226665
IGLV4-69	0.576438	0.923433	0.828907	0.911864	0.995095	0.75491	0.972601	0.595636	0.866493	0.393942	0.650546	0.952037	0.982753	0.863153
IGLV8-61	0.352289	0.916406	0.902188	0.992752	0.648806	0.937785	0.824173	0.597947	0.934693	0.296426	0.191333	0.979755	0.0619607	0.747504
IGLV7-46	0.414225	0.916406	0.567844	0.995568	0.305747	0.75491	0.964847	0.156256	0.141476	0.797034	0.748067	0.964047	0.09539	0.822022
IGLV2-18	0.261749	0.906998	0.984495	0.911864	0.876409	0.766913	0.824173	0.642217	0.460791	0.522118	0.891181	0.572531	0.322167	0.844795
IGLV3-10	0.692576	0.996369	0.8329	0.235607	0.241873	0.482375	0.735113	0.601091	0.76922	0.956474	0.191333	0.768102	0.98136	0.927601
IGLV3-9	0.414225	0.906998	0.8329	0.688754	0.648806	0.44992	0.735113	0.988441	0.979901	0.039251	0.831638	0.825373	0.98136	0.822022
IGHV3-64	0.994235	0.685175	0.861234	0.917272	0.798024	0.809009	0.755987	0.83311	0.979901	0.522118	0.788222	0.291084	0.630175	0.615958
IGHV4-4	0.479984	0.967781	0.88385	0.345977	0.736008	0.823742	0.972601	0.988441	0.973958	0.226566	0.745975	0.760642	0.0200599	0.563354
IGKV2-24	0.864174	0.906998	0.604476	0.275893	0.648806	0.970555	0.683124	0.967079	0.934693	0.718698	0.890197	0.703871	0.0414067	0.31081
IGKV2-29	0.659983	0.685175	0.836647	0.757118	0.844095	0.948483	0.972601	0.705882	0.923218	0.932617	0.191333	0.420337	0.627416	0.00281442
IGKV1-27	0.362709	0.964965	0.924504	0.761566	0.163958	0.970555	0.878549	0.256567	0.979901	0.988484	0.57979	0.730676	0.230228	0.907213
PPIA	0.957552	0.966514	0.849379	0.612055	0.844095	0.463288	0.964847	0.785464	0.941588	0.814318	0.937622	0.669971	0.245301	0.98882
A0A087WSX0;A0A0G2JS06	0.777708	0.713478	0.345385	0.424515	0.880098	0.823742	0.492524	0.948311	0.54221	0.957603	0.980776	0.572531	0.680388	0.850949
IGKV3D-15	0.889958	0.840948	0.916437	0.863932	0.844095	0.113535	0.897528	0.86122	0.934693	0.915373	0.890197	0.843167	0.982753	0.0521577
A0A0A0MRZ8;P04433	0.261749	0.996369	0.360107	0.388329	0.141939	0.758583	0.964847	0.267481	0.591103	0.336345	0.932836	0.67419	0.98136	0.273436
IGHV3-49	0.386554	0.906998	0.861234	0.995568	0.648806	0.622056	0.66098	0.379924	0.68504	0.843875	0.191333	0.430911	0.444977	0.0415394
IGKV6D-21	0.1046	0.215462	0.836647	0.693358	0.776866	0.809009	0.878549	0.948311	0.967287	0.783401	0.21033	0.572531	0.0200599	0.315522
IGKJ1	0.881229	0.764903	0.328236	0.897023	0.882042	0.451939	0.33137	0.785464	0.698017	0.642308	0.890197	0.776795	0.266556	0.193373
IGHV6-1	0.575123	0.989135	0.916437	0.697339	0.0889782	0.415154	0.534771	0.369806	0.934693	0.376352	0.906698	0.267141	0.0996655	0.90928
IGHV3-15	0.948226	0.456918	0.902188	0.572471	0.995095	0.910251	0.878549	0.625277	0.990527	0.535173	0.932836	0.566494	0.956941	0.927601
IGHV3-7	0.935901	0.802074	0.572553	0.315663	0.97085	0.710065	0.878549	0.563922	0.660489	0.718698	0.890197	0.0161971	0.0618395	0.350975
IGHV2-26	0.757591	0.906998	0.861234	0.322535	0.760037	0.534102	0.651487	0.0778227	0.923218	0.195406	0.753849	0.626565	0.230228	0.920874
IGHV3-73	0.576438	0.996369	0.950065	0.95221	0.595946	0.775233	0.78417	0.256567	0.00462716	0.393942	0.61931	0.000543378	0.755126	0.745687
IGHV3-74	0.881229	0.840948	0.653439	0.0577996	0.797897	0.866875	0.964847	0.86122	0.839095	0.16085	0.973019	0.67419	0.0571126	0.315522
IGHV3-43	0.777708	0.916406	0.653439	0.171923	0.876409	0.195506	0.926545	0.83311	0.956867	0.00426905	0.484803	0.527976	0.245301	0.808826
IGLV9-49	0.82843	0.685175	0.950065	0.912941	0.90563	0.866875	0.748816	0.284174	0.78286	0.947915	0.891181	0.572531	0.377975	0.570704
IGHV3-72	0.547125	0.215462	0.653439	0.129355	0.656591	0.740207	0.731697	0.785464	0.54221	0.491761	0.753849	0.979755	0.0149915	0.927601
IGKV1-8	0.835351	0.906998	0.950065	0.408818	0.960024	0.823742	0.312498	0.674735	0.397975	0.642308	0.831638	0.568203	0.766872	0.400825
A0A0B4J2H0;P01742	0.940995	0.873451	0.916437	0.669652	0.797897	0.515375	0.735113	0.0856499	0.913338	0.925217	0.0586665	0.572531	0.956937	0.863153
IGKV6-21	0.875155	0.999696	0.902188	0.494458	0.898929	0.75491	0.683124	0.518286	0.923218	0.110746	0.907641	0.284035	0.743165	0.909771
IGKV3D-20	0.125033	0.457935	0.836647	0.895578	0.273474	0.75491	0.972601	0.640226	0.824843	0.783401	0.932836	0.566494	0.418824	0.358046
IGHV1-3	0.951431	0.569108	0.836647	0.00619124	0.797897	0.721606	0.66098	0.976012	0.591103	0.296426	0.907641	0.566494	0.0149915	0.822022
IGHV1-18	0.394636	0.840948	0.849379	0.629292	0.736008	0.910251	0.651487	0.611563	0.496522	0.886686	0.665775	0.254845	0.844234	0.829452
IGHV1-24	0.835351	0.906998	0.950065	0.563484	0.771065	0.195506	0.0390799	0.988441	0.934693	0.772787	0.796414	0.189285	0.702571	0.474689
IGHV4-28	0.576438	0.897748	0.99604	0.693358	0.736008	0.75491	0.793652	0.327417	0.78286	0.37394	0.933444	0.56444	0.0523621	0.888215
IGHV3-35	0.777708	0.396148	0.57347	0.246214	0.636223	0.607823	0.964847	0.742635	0.76922	0.119553	0.928006	0.566494	0.0418896	0.532628
IGHV3-38	0.929964	0.685175	0.950065	0.146398	0.717433	0.75491	0.617388	0.988441	0.937058	0.0372369	0.421262	0.394874	0.676456	0.844795
IGHV5-51	0.39615	0.999696	0.912291	0.801715	0.909667	0.949648	0.964847	0.623319	0.979901	0.0937626	0.932836	0.979755	0.258131	0.679301
IGHV4-34	0.923767	0.840948	0.392272	0.049529	0.992875	0.75491	0.824173	0.369806	0.967287	0.519936	0.367967	0.751122	0.575659	0.583563
IGHV2-70D	0.835351	0.939193	0.328236	0.781935	0.960024	0.799866	0.66098	0.988441	0.990527	0.841276	0.220039	0.346508	0.0610576	0.829452
IGKV3D-7	0.929964	0.895698	0.959045	0.646555	0.909667	0.970555	0.922902	0.814066	0.824843	0.814318	0.674298	0.656814	0.885432	0.904143
IGKV1-6	0.948226	0.207014	0.360146	0.275893	0.880098	0.764893	0.972601	0.714966	0.979901	0.145542	0.904995	0.565187	0.618952	0.193373
P01611;A0A0C4DH73	0.717575	0.901899	0.980574	0.90636	0.180351	0.788871	0.964847	0.256567	0.965244	0.981165	0.787746	0.846071	0.747918	0.829452
IGHV7-4-1	0.839643	0.396148	0.339312	0.00150313	0.477223	0.12703	0.891826	0.785464	0.990527	0.426497	0.623934	0.989748	0.0618395	0.769025
IGHV3-64D	0.839643	0.417768	0.811018	0.0154644	0.525238	0.866875	0.651487	0.352336	0.76922	0.110746	0.631077	0.642323	0.136518	0.927601
IGHV5-10-1	0.777708	0.906998	0.902188	0.924067	0.960024	0.957524	0.78417	0.518286	0.965244	0.448426	0.623934	0.636339	0.147616	0.895675
IGLC7	0.835351	0.999696	0.836647	0.153428	0.992071	0.75491	0.964847	0.486672	0.965244	0.393942	0.890197	0.283073	0.702571	0.642215
RAP1B	0.777708	0.840948	0.901061	0.215539	0.736008	0.710065	0.87249	0.976012	0.979901	0.953795	0.665775	0.834741	0.993272	0.498544
C3	0.146688	0.234075	0.898228	0.0265452	0.595946	0.75491	0.755987	0.156256	0.941588	0.485156	0.421262	0.482692	0.09539	0.570704
KLLN	0.576438	0.877745	0.984495	0.166751	0.839075	0.949648	0.964847	0.902577	0.923218	0.0984412	0.421262	0.187019	0.0902058	0.500879
IGLL5	0.479984	0.996369	0.836647	0.275893	0.882042	0.996808	0.994988	0.755203	0.95757	0.226566	0.890197	0.266714	0.964076	0.032658
MASP2	0.592213	0.7115	0.482887	0.668423	0.988071	0.775233	0.665424	0.437035	0.956867	0.442329	0.674298	0.46784	0.875253	0.907213
QSOX1	0.576438	0.576481	0.197006	0.669652	0.736008	0.75491	0.66098	0.0373609	0.967287	0.714654	0.57979	0.979755	0.759488	0.310312
APOL1	0.635885	0.876024	0.861234	0.0265452	0.760037	0.957524	0.972601	0.0921073	0.827059	0.956474	0.220039	0.127299	0.00175557	0.291481
ACTN1	0.575123	0.92759	0.836647	0.511329	0.882042	0.777503	0.972601	0.640226	0.934693	0.974315	0.484929	0.915186	0.375657	0.871222
P78385;O43790;Q14533;P78386	0.476243	0.996369	0.861234	0.669652	0.736008	0.191914	0.66098	0.256567	0.956867	0.442609	0.574982	0.472656	0.285371	0.727588
CD5L	0.632166	0.996369	0.950065	0.418746	0.756902	0.866875	0.972601	0.798972	0.349188	0.783401	0.286096	0.0442255	0.562826	0.943752
FCGR3A	0.839643	0.964965	0.8329	0.908061	0.766392	0.766913	0.590554	0.963264	0.887007	0.814318	0.891181	0.127485	0.164904	0.829452
K4DIA0;A0A087X1L8	0.881773	0.901345	0.653439	0.367498	0.880098	0.945552	0.017536	0.63795	0.923218	0.96801	0.207657	0.0442255	0.000680028	0.888215
POLQ	0.773288	0.92777	0.737671	0.348587	0.839075	0.669842	0.822491	0.756725	0.923218	0.334684	0.891181	0.518981	0.889431	0.72747
ERN1	0.576438	0.916612	0.517708	0.627025	0.992071	0.803836	0.683124	0.755203	0.76922	0.801424	0.650546	0.394874	0.468283	0.907213
FCN3	0.114899	0.901899	0.902188	0.552112	0.876409	0.799866	0.812174	0.595636	0.923218	0.213448	0.191333	0.0792375	0.318538	0.808826
ATRN	0.835351	0.996369	0.950065	0.275893	0.305747	0.937785	0.891826	0.00797124	0.934693	0.675499	0.980776	0.759859	0.147616	0.808278
KRT36	0.659983	0.811735	0.861234	0.994049	0.87225	0.902579	0.964847	0.86122	0.990527	0.801424	0.57979	0.0852649	0.726054	0.53833
STBD1	0.576438	0.916612	0.861234	0.593063	0.254519	0.991441	0.735113	0.293142	0.627784	0.00426905	0.818146	0.143449	0.0814752	0.294068
LYPLA2	0.864876	0.632959	0.66033	0.900951	0.978839	0.775233	0.939083	0.851437	0.78286	0.947915	0.220039	0.66633	0.959272	0.804839
APOM	0.773288	0.986039	0.927372	0.897023	0.305747	0.628981	0.972601	0.0166501	0.30825	0.675499	0.891181	0.06469	0.0149915	0.2192
CP	0.298975	0.706197	0.328236	0.668423	0.626988	0.744869	0.576126	0.40801	0.937058	0.483314	0.831638	0.745875	0.715587	0.863153
F13A1	0.946496	0.863742	0.821215	0.572471	0.876409	0.958399	0.590394	0.182464	0.990527	0.590836	0.47918	0.566494	0.317369	0.418378
F2	0.757591	0.873451	0.984495	0.763392	0.880098	0.515375	0.665424	2.02955e-05	0.349188	0.754933	0.316842	0.644587	0.0302826	0.440874
C1R	0.526377	0.996369	0.984495	0.275893	0.833511	0.696623	0.765312	0.87993	0.937058	0.786207	0.980776	0.36677	0.0610576	0.136237
HP	0.8547	0.685175	0.950065	0.911864	0.300897	0.823742	0.651487	0.976012	0.913338	0.0668316	0.891181	0.910523	0.702571	0.923239
HPR	0.575123	0.215462	0.462419	0.638879	0.305747	0.970555	0.972601	0.988441	0.913572	0.00426905	0.753849	0.0161971	0.380178	0.107928
F9	0.451908	0.916406	0.849379	0.371707	0.717433	0.991441	0.664199	0.256567	0.633544	0.439589	0.54668	0.482692	0.147616	0.894285
F10	0.146688	0.906998	0.8329	0.890208	0.818745	0.922277	0.0888214	0.485555	0.703522	0.925217	0.207657	0.0818384	0.602623	0.895675
CFD	0.00133163	0.713478	0.194611	0.78242	0.876409	0.0931507	0.28197	0.963497	0.923218	0.157198	0.456197	0.488698	0.702571	0.117536
PLG	0.973442	0.861076	0.836647	0.807499	0.960024	0.970555	0.66098	0.0166501	0.990527	0.393942	0.207657	0.0602625	0.0547882	0.938834
F12	0.169029	0.906998	0.971236	0.146398	0.626988	0.937785	0.651487	0.0157678	0.92624	0.253349	0.831638	0.979755	0.279761	0.022126
CFB	0.724383	0.840948	0.950065	0.897023	0.0696908	0.75491	0.66098	0.929426	0.979901	0.786207	0.890197	0.098797	0.758633	0.798038
CA1	0.316028	0.906998	0.8329	0.697339	0.46272	0.669842	0.964847	0.0921073	0.236366	0.754933	0.0586665	0.542649	0.762906	0.315522
SERPINC1	0.576438	0.877745	0.328236	0.39907	0.898929	0.607823	0.281574	0.21106	0.669345	0.947915	0.13446	0.310267	0.0418896	0.631921
SERPINA1	0.805675	0.215462	0.849379	0.299335	0.736008	0.823742	0.964847	0.972769	0.979901	0.201328	0.945142	0.06469	0.225894	0.310312
SERPINA3	0.261749	0.799492	0.928065	0.677515	0.995095	0.669842	0.755987	0.156256	0.956867	0.213448	0.77548	0.574215	0.144328	0.742871
AGT	0.386554	0.685175	0.901061	0.212688	0.756902	0.740207	0.545756	0.00435919	0.979901	0.233541	0.378182	0.915186	0.147616	0.903765
A2M	0.576438	0.234075	0.328236	0.160944	0.305747	0.710065	0.651487	0.714966	0.990527	0.0174817	0.891181	0.570417	0.487417	0.875714
C5	0.659983	0.906998	0.898228	0.275893	0.241873	0.75491	0.878549	0.0856499	0.934693	0.26439	0.890197	0.394874	0.702571	0.61962
KNG1	0.953976	0.906998	0.912291	0.710343	0.999719	0.957524	0.642732	0.604428	0.741922	0.0585778	0.83591	0.476883	0.98136	0.315522
IGF2	0.659983	0.964965	0.8329	0.972422	0.880098	0.333858	0.891826	0.458008	0.727846	0.164275	0.421262	0.79041	0.34359	0.727588
JCHAIN	0.261749	0.916612	0.88385	0.816197	0.729192	0.991441	0.486282	0.256567	0.33364	0.754933	0.421262	0.041967	0.825663	0.759994
P01594;P01593	0.724383	0.996369	0.647058	0.0714346	0.798024	0.327368	0.972601	0.446519	0.727846	0.201328	0.891181	0.701009	0.147616	0.117402
P01597;P04432	0.376984	0.866958	0.99604	0.761566	0.596374	0.740207	0.281574	0.51042	0.755174	0.576683	0.676301	0.127299	0.0814752	0.844795
IGKV1-17	0.725307	0.939193	0.836647	0.39907	0.830322	0.958399	0.864182	0.948311	0.633544	0.747746	0.421629	0.91224	0.265394	0.436484
IGKV1D-16	0.940995	0.916406	0.836647	0.296336	0.909667	0.628981	0.755987	0.174473	0.68504	0.978617	0.350053	0.658085	0.761755	0.0274521
IGKV1-5	0.935901	0.939193	0.902188	0.418746	0.883634	0.949648	0.923787	0.369806	0.349188	0.439855	0.980776	0.127299	0.680388	0.844795
P01614;A0A087WW87	0.987888	0.923433	0.938239	0.0413583	0.844095	0.835392	0.964847	0.258763	0.965244	0.775735	0.556962	0.730676	0.455291	0.022126
A0A075B6P5;P01615	0.717575	0.351401	0.916437	0.572471	0.636223	0.710065	0.923787	0.674735	0.727846	0.567774	0.420774	0.553175	0.476063	0.436484
IGKV3-20	0.576438	0.964965	0.902188	0.687949	0.97085	0.920816	0.964847	0.463768	0.887007	0.974315	0.554745	0.427733	0.964076	0.128805
IGLV1-47	0.839643	0.861076	0.449147	0.100314	0.798024	0.945976	0.972601	0.642217	0.633544	0.253349	0.890197	0.675387	0.633279	0.40472
IGLV1-51	0.839643	0.632959	0.950065	0.146398	0.141939	0.546213	0.199383	0.640226	0.863421	0.937089	0.227077	0.996791	0.476063	0.808826
IGLV1-40	0.281937	0.916612	0.984495	0.948665	0.871217	0.910251	0.972601	0.674735	0.754957	0.991851	0.367967	0.421365	0.17125	0.73031
IGLV2-14	0.717575	0.901899	0.697812	0.972422	0.381818	0.823742	0.526399	0.881358	0.736528	0.592451	0.945142	0.348632	0.78762	0.310312
IGLV2-11	0.773288	0.876024	0.8329	0.90901	0.992071	0.809009	0.877598	0.284907	0.191413	0.696189	0.891181	0.566494	0.999989	0.022126
IGLV2-8	0.39615	0.351401	0.495646	0.0845612	0.756902	0.957524	0.755987	0.902577	0.374367	0.714654	0.891181	0.746544	0.378149	0.368971
IGLV3-19	0.659983	0.840948	0.984495	0.275893	0.717433	0.957524	0.78417	0.465849	0.727846	0.841276	0.57979	0.741918	0.405154	0.822022
IGLV3-25	0.434275	0.906998	0.950065	0.992752	0.721962	0.823742	0.964847	0.983282	0.784904	0.553347	0.896884	0.553175	0.98136	0.0761269
IGLV3-27	0.835351	0.916406	0.366099	0.955864	0.143689	0.75491	0.735113	0.417148	0.937058	0.471976	0.455612	0.979755	0.714733	0.471639
IGHV1-46	0.480715	0.685175	0.950065	0.669652	0.943508	0.744869	0.992827	0.49168	0.990527	0.226566	0.883762	0.587046	0.377975	0.686608
IGHV3-13	0.99293	0.996369	0.655272	0.107915	0.880098	0.75491	0.931281	0.798972	0.76922	0.947915	0.674298	0.582277	0.416634	0.938834
P0DP03;P01768	0.973442	0.682574	0.370115	0.314068	0.648806	0.631178	0.907655	0.597947	0.990527	0.420878	0.891181	0.979755	0.965446	0.208099
IGHV3-43D	0.864174	0.996369	0.12332	0.178223	0.999714	0.0931507	0.665424	0.69532	0.934693	0.0482243	0.831638	0.662999	0.618952	0.539444
IGHV2-5	0.881229	0.632959	0.328236	0.0413583	0.648806	0.866875	0.755987	0.988441	0.727846	0.245073	0.57979	0.751122	0.272075	0.921127
PIGR	0.957552	0.531763	0.328236	0.697339	0.736008	0.937785	0.864182	0.695869	0.591103	0.974315	0.897615	0.343103	0.328035	0.774579
IGKC	0.99293	0.396148	0.980574	0.0152201	0.241873	0.772491	0.923787	0.988441	0.990527	0.925217	0.733485	0.385288	0.147616	0.000119822
IGHG1	0.329275	0.916406	0.757032	0.160944	0.928845	0.740207	0.022236	0.284907	0.824843	0.296426	0.748067	0.278993	0.144328	0.867291
IGHG2	0.977374	0.996369	0.328236	0.593063	0.992071	0.75491	0.928502	0.518286	0.22521	0.714654	0.154385	0.0161971	0.768015	0.0364943
IGHG3	0.777708	0.906998	0.902188	0.0413583	0.798024	0.546213	0.964847	0.983282	0.76922	0.963666	0.674298	0.39811	0.98136	0.000495435
IGHG4	0.592213	0.996369	0.950065	0.0413583	0.717433	0.665826	0.432649	0.705882	0.754328	0.981165	0.554745	0.00393748	0.635669	0.00281442
IGHM	0.613484	0.916406	0.97147	0.39907	0.632886	0.766913	0.891826	0.889698	0.281525	0.841013	0.393966	0.0413987	0.17125	0.797618
IGHA1	0.82843	0.498328	0.836647	0.0413583	0.241873	0.669842	0.793652	0.0689186	0.76922	0.267167	0.945694	0.998874	0.0821336	0.00281442
IGHA2	0.959607	0.535628	0.902188	0.00549354	0.305747	0.234142	0.972601	0.49168	0.941128	0.567774	0.831638	0.087764	0.0523621	0.022126
IGHD	0.156221	0.996369	0.849379	0.494458	0.0634215	0.740207	0.972601	0.83311	0.824843	0.718698	0.831638	0.39811	0.0381923	0.910212
HBA1	0.444384	0.906998	0.836647	0.710343	0.656591	0.766913	0.972601	0.0719235	0.102509	0.446962	0.0658733	0.217604	0.287852	0.547631
HBD	0.773288	0.685175	0.902188	0.709436	0.648806	0.669842	0.641394	0.674735	0.496522	0.0937626	0.207657	0.984078	0.164904	0.894285
HBE1	0.221694	0.901899	0.902188	0.550781	0.995095	0.991441	0.964847	0.199756	0.633544	0.978431	0.316842	0.380036	0.147616	0.921127
KRT10	0.835351	0.999696	0.751951	0.494458	0.880098	0.957524	0.964847	0.336548	0.941588	0.376352	0.961549	0.394874	0.536762	0.863153
APOA1	0.170719	0.330673	0.902188	0.644905	0.000367291	0.88727	0.545756	0.63795	0.191413	0.96299	0.837532	0.675387	0.147616	0.921127
APOE	0.447163	0.996369	0.901061	0.992752	0.525899	0.113535	0.972601	1.41676e-08	0.00233257	0.201328	0.220039	0.0693953	0.875253	0.416664
APOA2	0.0161996	0.316057	0.902188	0.395636	0.241873	0.75491	0.871482	0.695081	0.824843	0.0947105	0.932836	0.981027	0.879213	0.445515
APOC1	0.434275	0.811735	0.12332	0.494458	0.913631	0.866875	0.00142867	0.0154741	0.225247	0.719094	0.191333	0.572531	0.98136	0.769025
APOC3	0.164572	0.811735	0.328236	0.669652	0.698748	0.856681	0.652508	1.36081e-08	0.133652	0.296426	0.921458	0.582277	0.878745	0.00397656
FGA	0.845072	0.876024	0.328236	0.163656	0.648806	0.799866	0.964847	0.902577	0.956867	0.379109	0.207657	0.0818046	0.944461	0.829452
FGB	0.777708	0.569108	0.194611	0.0509784	0.525238	0.910251	0.878549	0.988441	0.967287	0.556343	0.207657	0.087764	0.982753	0.80161
FGG	0.503232	0.396148	0.328236	0.0265452	0.402095	0.744869	0.972601	0.27384	0.919722	0.650045	0.697519	0.553175	0.265	0.471639
APCS	0.221694	0.632959	0.849379	0.669652	0.0236294	0.765501	0.964847	0.86122	0.627784	0.0937626	0.937622	0.000543378	0.87348	0.69766
C1QA	0.659983	0.632442	0.828907	0.178223	0.721962	0.482375	0.891826	0.256567	0.937058	0.642308	0.61931	0.979755	0.184436	0.910212
C1QB	0.476071	0.7115	0.57347	0.500256	0.760037	0.166801	0.78417	0.755438	0.923218	0.434493	0.421262	0.566494	0.98136	0.822022
C1QC	0.881773	0.906998	0.950065	0.275893	0.91901	0.744869	0.878549	0.967079	0.827059	0.786207	0.945142	0.979755	0.79636	0.829452
C9	0.575479	0.602381	0.861234	0.687949	0.736008	0.631178	0.718021	0.640226	0.727846	0.563219	0.779036	0.471775	0.762906	0.844795
APOH	0.757591	0.73765	0.924504	0.897023	0.633434	0.113535	0.617388	0.988441	0.979901	0.675499	0.957659	0.979755	0.194203	0.358046
LRG1	0.757591	0.934913	0.902188	0.0810759	0.760037	0.191914	0.905064	0.501885	0.923218	0.914036	0.0683574	0.0161971	0.0130783	0.894285
FN1	0.526377	0.840948	0.328236	0.0509784	0.110888	0.75491	0.891826	0.948311	0.941588	0.872832	0.57979	0.565187	0.203031	0.923239
RBP4	0.414225	0.906998	0.572553	0.445131	0.114921	0.75491	0.117177	0.0397642	0.934693	0.039251	0.748067	0.127299	0.413907	0.871222
AMBP	0.82843	0.901899	0.950065	0.781935	0.626988	0.910251	0.683124	0.450567	0.95757	0.801424	0.753849	0.979755	0.625122	0.350975
ORM1	0.575123	0.999696	0.902188	0.763392	0.636223	0.669842	0.665424	0.694019	0.913338	0.978617	0.47918	0.979755	0.747918	0.829452
AHSG	0.592213	0.901345	0.916742	0.21245	0.986053	0.75491	0.683124	0.40801	0.923218	0.296426	0.980776	0.992928	0.0741143	0.40472
TTR	0.576438	0.901345	0.356639	0.669652	0.3049	0.937785	0.00514913	0.40801	0.939598	0.797034	0.102343	0.00393748	0.410841	0.507756
ALB	0.414225	0.901899	0.953226	0.273172	0.756902	0.75491	0.787102	0.988441	0.281525	0.0174817	0.891181	0.380036	0.265491	0.548034
GC	0.835351	0.901899	0.802187	0.275893	0.760037	0.949648	0.735113	0.851437	0.633544	0.00459644	0.833332	0.25246	0.266556	0.742871
PPBP	0.371829	0.956792	0.902188	0.936126	0.992875	0.824154	0.878549	0.256567	0.727846	0.714654	0.891181	0.278993	0.456443	0.69766
PF4	0.555091	0.956792	0.653439	0.994049	0.97085	0.803836	0.972601	0.172438	0.951412	0.797034	0.980776	0.518981	0.43295	0.921127
TF	0.263712	0.685175	0.901061	0.547017	0.141939	0.327368	0.864182	0.976012	0.934693	0.0174817	0.13446	0.760642	0.266556	0.539444
HPX	0.281937	0.799492	0.989834	0.52778	0.868455	0.669842	0.964847	0.147665	0.727846	0.96299	0.891181	0.572531	0.964076	0.615438
F11	0.881229	0.685175	0.902188	0.494458	0.595946	0.970555	0.964847	0.450567	0.698017	0.610244	0.564169	0.974368	0.889431	0.943752
KLKB1	0.146688	0.906998	0.836647	0.951526	0.568876	0.75491	0.972601	0.0276315	0.784904	0.747746	0.665775	0.882463	0.0149915	0.471639
C4BPA	0.576438	0.906998	0.328236	0.178223	0.736008	0.956109	0.774516	0.106671	0.727846	0.164225	0.631869	0.568203	0.965446	0.98882
VTN	0.125033	0.685175	0.861234	0.210316	0.793554	0.333858	0.540732	0.0447774	0.937058	0.675499	0.207657	0.06469	0.147616	0.927601
PROC	0.394636	0.996369	0.360107	0.857365	0.736008	0.75491	0.878549	0.0157678	0.727846	0.675499	0.665775	0.258366	0.788845	0.98882
ALDOA	0.503232	0.906998	0.821215	0.418746	0.525238	0.949793	0.755987	0.755438	0.934693	0.446962	0.644116	0.566494	0.420385	0.742871
APOB	0.717575	0.999696	0.950065	0.775183	0.595946	0.000371576	0.87249	0.00797124	0.827059	0.855096	0.80172	0.910523	0.702571	0.471639
LCAT	0.827077	0.996369	0.902188	0.275893	0.633434	0.937785	0.964847	0.0265757	0.923218	0.296426	0.426052	0.427733	0.0571126	0.121536
HRG	0.170719	0.207014	0.328236	0.351103	0.595946	0.766913	0.91524	0.785464	0.225247	0.296426	0.831638	0.06469	0.98136	0.822022
A1BG	0.224956	0.906998	0.959045	0.337641	0.876409	0.866875	0.964847	0.86122	0.994657	0.714654	0.674298	0.394874	0.110311	0.11606
KRT1	0.935901	0.916612	0.339312	0.277157	0.80777	0.937785	0.755987	0.315425	0.88029	0.393942	0.935168	0.843167	0.271745	0.61962
VWF	0.451063	0.999696	0.902188	0.429871	0.880098	0.772491	0.891826	0.988441	0.967475	0.912473	0.891181	0.381161	0.164904	0.684677
SHBG	0.0479277	0.996369	0.360107	0.545149	0.515083	0.75491	0.675252	0.785464	0.133652	0.0947105	0.0646709	0.0304793	1.37169e-06	0.539444
GAPDH	0.747794	0.7115	0.861234	0.687949	0.736008	0.631178	0.966816	0.386043	0.990527	0.754933	0.980776	0.565187	0.149445	0.927601
IGKV1-16	0.835351	0.713478	0.653439	0.00662043	0.525238	0.866875	0.878549	0.369806	0.937058	0.00791915	0.674298	0.861566	0.0414067	0.858222
APOD	0.0814564	0.316057	0.57347	0.0413583	0.960024	0.957524	0.00514913	0.345724	0.994657	0.422146	0.980776	0.00265378	0.368657	0.894285
S100A8	0.871768	0.397302	0.88385	0.275893	0.844095	0.910251	0.964847	0.674735	0.973958	0.974315	0.753849	0.500656	0.875253	0.286707
SERPINA5	0.479315	0.996369	0.950065	0.669652	0.844095	0.669842	0.773357	0.256567	0.941588	0.264775	0.455612	0.67419	0.982753	0.98882
SERPING1	0.743966	0.632959	0.811018	0.163656	0.459335	0.945552	0.964847	0.640226	0.923218	0.361214	0.455612	0.268461	0.418824	0.507756
CFI	0.444384	0.906998	0.901061	0.511953	0.78935	0.738698	0.143599	0.741778	0.863421	0.915373	0.980776	0.362345	0.676456	0.854693
F13B	0.659983	0.906998	0.902188	0.924067	0.882042	0.75491	0.554973	0.901959	0.913338	0.370856	0.550754	0.283073	0.575659	0.923239
CYP2E1	0.805675	0.840948	0.901061	0.795114	0.756902	0.922277	0.651487	0.309908	0.727846	0.768704	0.741131	0.294739	0.762906	0.80161
CLEC3B	0.905294	0.876024	0.902188	0.972422	0.876409	0.797902	0.748816	0.814066	0.349188	0.213448	0.481675	0.518981	0.375657	0.844795
SERPINA7	0.904962	0.685175	0.950065	0.101206	0.943037	0.772491	0.891826	0.369806	0.979901	0.376352	0.921458	0.351189	0.258131	0.532628
SERPIND1	0.414225	0.316057	0.902188	0.299335	0.880098	0.910251	0.793652	0.0397642	0.727846	0.775735	0.286096	0.155094	0.00377855	0.386636
BCHE	0.777708	0.906998	0.328236	0.831348	0.992071	0.669842	0.923787	0.972769	0.349188	0.17096	0.515141	0.656814	0.762906	0.445515
IGKV2-30	0.406508	0.906998	0.928065	0.994049	0.273474	0.113535	0.871482	0.057526	0.784904	0.039251	0.0586665	0.0406719	0.732577	0.136237
IGKV4-1	0.940995	0.799492	0.980574	0.751839	0.91901	0.823742	0.651487	0.330472	0.934693	0.797034	0.832767	0.979755	0.400764	0.904143
GSN	0.0161996	0.632959	0.57347	0.156996	0.648806	0.910251	0.022236	0.976012	0.923218	0.786207	0.674298	0.0748334	0.633279	0.315522
C2	0.00311748	0.996369	0.990191	0.388329	0.241873	0.988202	0.891826	0.703525	0.802516	0.797034	0.891181	0.730888	0.418824	0.738544
APOA4	0.316028	0.685175	0.492718	0.339808	0.901581	0.669842	0.00142867	0.884592	0.727846	0.947915	0.61931	0.658085	0.147616	0.747504
TPM4	0.451098	0.895698	0.916437	0.591498	0.872221	0.75491	0.784118	0.695869	0.397975	0.801424	0.831638	0.996791	0.521405	0.829452
PROS1	0.940995	0.215462	0.901061	0.697339	0.426108	0.75491	0.642732	0.552165	0.973958	0.069485	0.609049	0.954624	0.837042	0.670305
C8A	0.96273	0.916406	0.950065	0.605307	0.992071	0.333858	0.718021	0.86122	0.937058	0.947915	0.787746	0.348632	0.536762	0.810907
C8B	0.916606	0.906998	0.950065	0.0571587	0.656591	0.910251	0.735113	0.284174	0.982597	0.797034	0.723695	0.66633	0.592851	0.37392
C8G	0.386554	0.996369	0.950065	0.00549354	0.992071	0.75491	0.590554	0.0507105	0.967287	0.610244	0.380245	0.39557	0.139346	0.863153
E7EQ64;A6XMV9;Q8NHM4	0.641179	0.996369	0.874261	0.972422	0.736008	0.81119	0.994988	0.976012	0.919722	0.718698	0.831638	0.425659	0.480639	0.128805
PFN1	0.923767	0.949572	0.836647	0.995568	0.992071	0.866875	0.972601	0.267481	0.934693	0.754933	0.753849	0.566494	0.702571	0.894285
THBS1	0.2847	0.906998	0.370115	0.844409	0.919595	0.967424	0.695616	0.197636	0.727846	0.379735	0.891023	0.270691	0.98136	0.759994
SERPINA6	0.447195	0.215462	0.950065	0.296336	0.97085	0.823742	0.651487	0.182464	0.727846	0.124752	0.481675	0.258366	0.0731232	0.539444
SOD3	0.414225	0.675469	0.933285	0.881052	0.0236294	0.740207	0.665424	0.637184	0.33364	0.16085	0.579478	0.0149138	0.147365	0.769025
LPA	0.205004	0.735552	0.567844	0.857365	0.943037	0.386032	0.972601	0.988441	0.979901	0.747746	0.999935	0.189428	0.418824	0.98882
CD14	0.381577	0.916406	0.927372	0.688754	0.797897	0.482375	0.923787	0.256567	0.647992	0.069485	0.980776	0.779459	0.583723	0.107928
MELTF	0.520188	0.996369	0.861234	0.455183	0.626988	0.948483	0.878549	0.25332	0.609801	0.226566	0.234277	0.582277	0.29574	0.718152
CFH	0.777708	0.685175	0.567844	0.572471	0.880098	0.970555	0.922902	0.83311	0.979901	0.124752	0.316842	0.189162	0.993272	0.11606
SERPINF2	0.366879	0.215462	0.950065	0.299335	0.798024	0.766913	0.683124	0.182464	0.647992	0.797034	0.207657	0.278993	0.000680028	0.539444
DBH	0.576438	0.916612	0.902188	0.781935	0.525238	0.418071	0.281574	0.86122	0.979901	0.370856	0.968338	0.378635	0.98136	0.694657
C1S	0.987888	0.906998	0.950065	0.622924	0.960024	0.837205	0.864182	0.40801	0.77363	0.361049	0.890197	0.622837	0.258131	0.193373
C4A	0.457074	0.215462	0.821215	0.21635	0.960024	0.534102	0.755987	0.245818	0.923218	0.0988745	0.421262	0.606082	0.00175557	0.894285
C4B	0.414225	0.916406	0.849379	0.593604	0.699058	0.772491	0.136521	0.785464	0.727846	0.212114	0.482876	0.701009	0.000265778	0.769025
IGLC6	0.773288	0.916612	0.902188	0.955864	0.97085	0.831015	0.735113	0.695869	0.990527	0.0794057	0.674298	0.932482	0.602623	0.139126
SAA1	0.575123	0.713478	0.861234	0.868484	0.70854	0.75491	0.78417	0.755203	0.965244	0.758471	0.674298	0.294739	0.680388	0.117536
SAA2	0.957552	0.602381	0.901061	0.78972	0.882042	0.910251	0.652508	0.794615	0.959983	0.814318	0.779036	0.294739	0.956937	0.416664
IGLC3	0.503232	0.996369	0.567844	0.687949	0.595946	0.910251	0.782055	0.755203	0.824843	0.758471	0.891181	0.652921	0.655602	0.921127
IGHV1-8	0.948226	0.996369	0.328236	0.669652	0.769365	0.866875	0.864182	0.947947	0.92624	0.138599	0.831638	0.626565	0.633279	0.131178
A0A0B4J2D9;P0DP09	0.677032	0.713478	0.836647	0.687949	0.883634	0.766913	0.755987	0.976012	0.967287	0.432824	0.421262	0.420337	0.98136	0.294068
P0DSN7;A0A075B6S9	0.923767	0.939193	0.950065	0.697339	0.636223	0.766913	0.720277	0.807456	0.952966	0.786207	0.61931	0.266714	0.875253	0.315522
C7	0.632166	0.992228	0.360107	0.0413583	0.0634215	0.949648	0.847154	0.477844	0.813384	0.947915	0.57979	0.231462	0.00377855	0.822022
CLU	0.773288	0.632959	0.52963	0.163656	0.880098	0.75491	0.66098	0.379924	0.824843	0.51575	0.207657	0.497636	0.975737	0.310312
MBL2	0.747794	0.996369	0.52963	0.917272	0.305747	0.772491	0.683124	0.580829	0.941588	0.296426	0.286096	0.518981	0.405154	0.474689
F5	0.923767	0.877745	0.916437	0.545149	0.880098	0.823742	0.78417	0.265232	0.824843	0.173283	0.77548	0.608888	0.418824	0.739578
C6	0.146688	0.906998	0.861234	0.746535	0.880098	0.861055	0.652508	0.902577	0.754328	0.296426	0.944976	0.0406719	0.09539	0.921127
SELL	0.576438	0.92759	0.902188	0.215539	0.868455	0.75491	0.975477	0.695869	0.956867	0.714654	0.831638	0.843167	0.993272	0.797618
CPN1	0.195287	0.906998	0.836647	0.212688	0.458542	0.75491	0.964847	0.158552	0.979901	0.138599	0.980776	0.294739	0.623231	0.440874
IGLL1	0.757591	0.906998	0.861234	0.775183	0.883634	0.910251	0.66098	0.902577	0.967287	0.714654	0.0623885	0.346508	0.0149915	0.193373
CD44	0.935901	0.996369	0.984495	0.146398	0.736008	0.75491	0.281574	0.0507105	0.947938	0.590836	0.831638	0.644953	0.147616	0.407335
IGFBP3	0.527802	0.895698	0.57347	0.638879	0.91901	0.991441	0.966816	0.785464	0.979901	0.145542	0.421262	0.517649	0.164904	0.87398
VCL	0.904962	0.906998	0.938239	0.669652	0.305747	0.957524	0.683124	0.86739	0.973958	0.915373	0.750289	0.979755	0.575659	0.769025
LBP	0.233612	0.215462	0.861234	0.710343	0.880098	0.721606	0.545756	0.267481	0.727846	0.553347	0.937622	0.586475	0.618952	0.583563
ORM2	0.433237	0.866958	0.902188	0.78242	0.648806	0.803836	0.297951	0.470014	0.432768	0.482385	0.371854	0.167457	0.017992	0.844795
ITIH2	0.82843	0.901345	0.817778	0.669652	0.305747	0.501869	0.143599	0.214291	0.496522	0.157198	0.741131	0.566494	0.110311	0.844795
ITIH1	0.157639	0.811735	0.912291	0.697339	0.241873	0.740207	0.642732	0.0317486	0.937367	0.596284	0.486088	0.266714	0.197641	0.460666
PZP	0.597117	0.811032	0.836647	0.39907	0.305747	0.991441	0.576126	0.756725	0.990527	0.235276	0.47918	3.24938e-07	0.147616	0.418378
C4BPB	0.575123	0.906998	0.572553	0.150978	0.766392	0.910251	0.906499	0.0793589	0.933168	0.420887	0.86333	0.662999	0.95392	0.745687
TNXB	0.0161996	0.906998	0.836647	0.963214	0.91901	0.957524	0.822491	0.267481	0.755174	0.714654	0.61931	0.572531	0.258131	0.822022
GPX3	0.46231	0.897347	0.993529	0.296336	0.459335	0.710065	0.972601	0.520659	0.923218	0.069485	0.623934	0.127299	0.98136	0.0218553
CPN2	0.261749	0.916612	0.817778	0.218927	0.572763	0.799866	0.683124	0.477844	0.78286	0.157198	0.623416	0.623082	0.78762	0.539444
IGHV1-2	0.773288	0.632959	0.861234	0.665016	0.880098	0.744869	0.641394	0.330472	0.349188	0.0585778	0.831638	0.658085	0.413907	0.485479
FBLN1	0.125453	0.980069	0.328236	0.746535	0.844095	0.740207	0.683124	0.458008	0.349188	0.777415	0.66923	0.0129415	0.00264457	0.418378
E9PK25;Q9Y281	0.632166	0.861076	0.8329	0.572471	0.720045	0.75491	0.88077	0.967079	0.727846	0.874402	0.695494	0.67419	0.266345	0.694657
AZGP1	0.329275	0.316057	0.51102	0.0214955	0.458542	0.834365	0.0294241	0.875949	0.965244	0.0970278	0.883762	0.278993	0.0610576	0.310312
MST1	0.146688	0.819725	0.959045	0.503041	0.97085	0.856553	0.590554	0.976012	0.839095	0.415506	0.411458	0.658085	0.614815	0.358962
PON1	0.864876	0.632959	0.836647	0.878944	0.721962	0.75491	0.590394	0.0166501	0.92624	0.245073	0.0623885	0.127299	0.0151457	0.822022
CFP	0.995449	0.916612	0.370115	0.753325	0.880098	0.628981	0.665424	0.988441	0.979901	0.124752	0.818146	0.0693953	0.700104	0.910212
PML	0.935901	0.999696	0.950065	0.351054	0.844095	0.970555	0.964847	0.329159	0.697193	0.069485	0.831638	0.656814	0.420385	0.854103
SERPINA4	0.694186	0.215462	0.916437	0.337641	0.986053	0.991441	0.755635	0.0265757	0.937058	0.18398	0.191333	0.134466	0.0200599	0.0274521
ATIC	0.904962	0.396148	0.901061	0.644905	0.943037	0.866875	0.876199	0.555229	0.349188	0.420887	0.666309	0.36677	0.633279	0.56616
PRDX2	0.46231	0.906998	0.836647	0.697339	0.839075	0.910251	0.664199	0.412316	0.727846	0.138599	0.297688	0.482692	0.418824	0.808826
PRSS3	0.747794	0.713478	0.950065	0.614362	0.756902	0.957524	0.735113	0.988441	0.967287	0.940942	0.57979	0.634788	0.982753	0.128805
P35443;P49747	0.629073	0.939193	0.916437	0.152978	0.830322	0.970555	0.864182	0.988441	0.784904	0.675499	0.796703	0.0818384	0.889431	0.539444
KRT9	0.987888	0.861076	0.88385	0.368394	0.960024	0.866875	0.826287	0.597947	0.923218	0.370856	0.380245	0.582277	0.278409	0.863153
SAA2-SAA4	0.376984	0.916406	0.959045	0.152978	0.443976	0.856681	0.923787	0.0130078	0.934693	0.370856	0.759677	0.523051	0.521405	0.353947
MYH9	0.940995	0.632442	0.57347	0.368394	0.736008	0.482375	0.994988	0.386025	0.727846	0.446962	0.932836	0.67419	0.758633	0.774579
IGFALS	0.0814564	0.685175	0.861234	0.503041	0.267291	0.501869	0.972601	0.0793589	0.934693	0.981165	0.207657	0.238849	0.000241339	0.128805
SERPINF1	0.987888	0.906998	0.950065	0.299335	0.960024	0.0737547	0.876199	0.284174	0.824843	0.298341	0.922728	0.979755	0.147616	0.358046
CFHR2	0.889389	0.906998	0.902188	0.275893	0.960024	0.482375	0.651487	0.0658294	0.191413	0.706789	0.669978	0.568203	0.902341	0.854103
TAGLN2	0.929964	0.811032	0.653439	0.496924	0.880098	0.775233	0.923787	0.437687	0.923218	0.746552	0.90231	0.627832	0.430171	0.844795
BTD	0.987888	0.996369	0.462419	0.489797	0.871217	0.572342	0.545756	0.330472	0.461554	0.630998	0.593274	0.542649	0.0689059	0.117536
AFM	0.994235	0.999696	0.861234	2.35581e-05	0.331169	0.788871	0.984539	0.988441	0.923218	0.797034	0.818146	0.343103	0.98136	0.310312
MKI67	0.575123	0.351401	0.836647	0.973686	0.992071	0.910251	0.651487	0.960269	0.887007	0.24578	0.945694	0.824501	0.747918	0.921127
MASP1	0.112776	0.821	0.960069	0.878944	0.945837	0.809009	0.878549	0.595636	0.990527	0.786207	0.891181	0.529403	0.458391	0.879661
CLK3	0.835351	0.906998	0.572553	0.409382	0.760037	0.740207	0.755987	0.221087	0.727846	0.940942	0.380245	0.394874	0.0547882	0.907213
SELENOP	0.527802	0.901345	0.950065	0.873128	0.978839	0.944237	0.492524	0.271249	0.979901	0.746552	0.945694	0.189285	0.743359	0.72747
LUM	0.677032	0.901345	0.51102	0.0464155	0.844095	0.195506	0.878549	0.899086	0.150035	0.87365	0.796703	0.0407893	0.00177394	0.0761269
APOC4	0.261749	0.7115	0.328236	0.675222	0.0634215	0.0931507	0.00142867	2.73266e-06	0.0549912	0.703069	0.980776	0.314335	0.810215	0.294068
ANTXR2	0.0880428	0.713478	0.950065	0.671837	0.141939	0.287291	0.210685	0.467843	0.784904	0.393942	0.905686	0.915186	0.536762	0.742871
P59665;P59666	0.2847	0.840948	0.470741	0.736015	0.880098	0.957524	0.652508	0.329159	0.923218	0.923648	0.753849	0.848359	0.272075	0.471639
P60709;P63261	0.576438	0.685175	0.849379	0.890208	0.844095	0.333858	0.281574	0.256567	0.934693	0.786207	0.665775	0.62451	0.618952	0.927601
LYZ	0.406508	0.351401	0.328236	0.291491	0.995095	0.758583	0.872144	0.332347	0.923218	0.394731	0.748067	0.979755	0.480639	0.863153
B2M	0.977374	0.906998	0.12332	0.348587	0.967516	0.809009	0.735113	0.983703	0.990527	0.747915	0.695494	0.36677	0.820751	0.822022
P68032;P68133	0.948226	0.906998	0.836647	0.873128	0.525238	0.776721	0.590554	0.674735	0.824843	0.923648	0.86333	0.565187	0.405154	0.779294
HBB	0.376984	0.906998	0.861234	0.827813	0.572763	0.75491	0.923787	0.0793589	0.133652	0.598697	0.0586665	0.394874	0.272075	0.621124
GPLD1	0.576438	0.996369	0.984495	0.295097	0.978839	0.556325	0.526399	0.227335	0.864401	0.976914	0.380245	0.00031403	0.885432	0.416664
IGLV3-21	0.641179	0.764903	0.838919	0.911864	0.880098	0.669842	0.824173	0.640226	0.552003	0.590836	0.891181	0.716657	0.0200599	0.829452
CLTC	0.636824	0.396148	0.960069	0.280854	0.241873	0.669842	0.143599	0.332347	0.967287	0.420878	0.421262	0.730676	0.982753	0.894285
CFHR1	0.233612	0.330673	0.328236	0.908061	0.391345	0.837205	0.755987	0.705408	0.965244	0.590836	0.907641	0.910523	0.501204	0.261245
HGFAC	0.659983	0.906998	0.88385	0.275893	0.999714	0.75491	0.718021	0.379924	0.937058	0.296426	0.831638	0.964047	0.999989	0.022126
ITIH3	0.575123	0.685175	0.647058	0.763392	0.525238	0.581239	0.891826	0.929426	0.76922	0.0988745	0.220039	0.00265378	0.000208481	0.822022
LGALS3BP	0.546083	0.811735	0.647058	0.0413583	0.141939	0.991441	0.00474864	0.11089	0.887007	0.590836	0.787746	0.189285	0.274216	0.989954
EFEMP1	0.430034	0.685175	0.861234	0.775183	0.880098	0.661815	0.889172	0.256567	0.76922	0.415506	0.980776	0.639108	0.747918	0.0614893
PRKAA1	0.835351	0.901345	0.898228	0.56616	0.756902	0.451939	0.955281	0.785464	0.0235385	0.625723	0.691523	0.189162	0.194457	0.135058
APOF	0.381577	0.840948	0.849379	0.857365	0.760037	0.261573	0.878549	0.110353	0.487515	0.431887	0.393966	0.0693953	0.78762	0.193373
CTTN	0.940995	0.396148	0.959045	0.687949	0.595946	0.910251	0.651487	0.369806	0.923218	0.527445	0.831638	0.721839	0.78762	0.563236
HABP2	0.451098	0.457935	0.462419	0.296072	0.839075	0.75491	0.878549	0.807456	0.956867	0.826343	0.831638	0.607059	0.341491	0.808826
ITIH4	0.678817	0.906998	0.934384	0.607259	0.992071	0.0931507	0.972601	0.0709423	0.937058	0.584023	0.787746	0.127299	0.258131	0.294068
PON3	0.777708	0.939193	0.99604	0.675222	0.114921	0.625818	0.66098	0.329159	0.937058	0.718698	0.421629	0.270691	0.117945	0.39178
FCN2	0.92168	0.840948	0.916437	0.775183	0.459335	0.721063	0.972601	0.695081	0.827059	0.846069	0.932836	0.566494	0.188422	0.903765
TGFBI	0.613484	0.906998	0.916437	0.922104	0.254519	0.740207	0.773357	0.730608	0.913338	0.402997	0.819939	0.652921	0.0610576	0.416664
ECM1	0.923767	0.906998	0.901061	0.710343	0.254519	0.866875	0.590554	0.86122	0.374367	0.132774	0.891181	0.557862	0.0610576	0.686608
KIF19	0.414225	0.895698	0.950065	0.0947527	0.797897	0.790887	0.883949	0.86739	0.937058	0.976914	0.367772	0.979755	0.246717	0.416664
PLCH1	0.575123	0.996369	0.99604	0.444435	0.844095	0.765501	0.312498	0.281533	0.973958	0.874402	0.609049	0.652921	0.875253	0.128805
ACTBL2	0.715905	0.901899	0.836647	0.897023	0.960024	0.482375	0.735113	0.0265757	0.937367	0.929965	0.985903	0.843167	0.602623	0.670305
HYI	0.977374	0.996369	0.916437	0.687949	0.882042	0.766913	0.929359	0.377833	0.967287	0.932617	0.796703	0.566494	0.0814752	0.822022
PI16	0.381577	0.992228	0.959045	0.275893	0.648806	0.75491	0.554973	0.967079	0.824843	0.981165	0.891181	0.910523	0.418824	0.539444
RBM44	0.451908	0.632959	0.916437	0.671837	0.797897	0.970555	0.923787	0.640226	0.727846	0.754933	0.674298	0.427733	0.216341	0.927601
USP31	0.931355	0.939193	0.902188	0.890208	0.756902	0.937785	0.787102	0.876101	0.941588	0.718698	0.503774	0.613938	0.182791	0.128805
CLEC14A	0.659983	0.916612	0.849379	0.299335	0.441777	0.967424	0.964847	0.15789	0.496522	0.24578	0.61931	0.572531	0.102328	0.193373
FERMT3	0.659983	0.906998	0.984495	0.563484	0.839075	0.866875	0.891826	0.595636	0.887007	0.553347	0.759677	0.910523	0.288729	0.69766
NRAP	0.575123	0.916406	0.328236	0.669652	0.882966	0.758583	0.183132	0.798972	0.956867	0.215098	0.674298	0.94042	0.449851	0.920874
DNAAF1	0.967925	0.316057	0.950065	0.148088	0.880098	0.53182	0.590554	0.0709423	0.824843	0.298341	0.380245	0.565187	0.265394	0.964942
TDRD7	0.157639	0.956792	0.849379	0.95221	0.898929	0.721606	0.793652	0.646058	0.591103	0.978617	0.421629	0.572531	0.487417	0.547631
GGH	0.636824	0.901345	0.579882	0.638879	0.797897	0.772491	0.651487	0.156256	0.727846	0.0585778	0.837532	0.964047	0.137391	0.139126
PRG4	0.000815995	0.906998	0.99604	0.593063	0.97085	0.721063	0.281574	0.0105173	0.191413	0.786207	0.883762	0.808435	0.418824	0.745687
CPB2	0.973442	0.632959	0.959045	0.552112	0.880098	0.937785	0.755987	0.458008	0.919722	0.367007	0.378182	0.0693953	0.17125	0.90928
CNDP1	0.805675	0.861076	0.817778	0.0714346	0.995095	0.772491	0.642732	0.229134	0.824843	0.402997	0.349126	0.763378	0.98136	0.539444
SCLT1	0.466009	0.996369	0.901061	0.444435	0.756902	0.75491	0.972601	0.267481	0.923218	0.675499	0.66923	0.582277	0.486592	0.310312
PGLYRP2	0.476071	0.592722	0.902188	0.0319708	0.736008	0.665826	0.923787	0.293142	0.412725	0.370856	0.944976	0.00393748	0.0526125	0.808826
CDC5L	0.659983	0.877745	0.933285	0.550477	0.989141	0.75491	0.755987	0.577798	0.989348	0.925217	0.8593	0.671121	0.511112	0.539444
COLEC11	0.840782	0.73765	0.849379	0.552112	0.882042	0.910251	0.735113	0.92708	0.95757	0.868983	0.890197	0.427326	0.149725	0.507756
TUBB1	0.659983	0.991837	0.898102	0.275893	0.626988	0.957524	0.972601	0.988441	0.887007	0.912473	0.722157	0.169654	0.633279	0.822022
CWH43	0.434275	0.916612	0.861234	0.275893	0.995095	0.316114	0.787102	0.902577	0.979901	0.296426	0.665775	0.565187	0.453459	0.907213
APMAP	0.839643	0.877745	0.861234	0.897023	0.876409	0.740207	0.994988	0.182464	0.827059	0.37394	0.788222	0.239454	0.2977	0.0428783
C1RL	0.881229	0.685175	0.950065	0.280157	0.525238	0.927559	0.891826	0.705882	0.973958	0.747746	0.957659	0.989748	0.487417	0.822022
HCN3	0.659983	0.906998	0.746831	0.924067	0.736008	0.744869	0.964847	0.988441	0.979901	0.923172	0.655371	0.356199	0.548161	0.590722
FETUB	0.146688	0.980069	0.964138	0.41071	0.844095	0.75491	0.683124	0.320734	0.736528	0.420878	0.0623885	0.294739	0.889431	0.613041
SERPINA10	0.0863591	0.999696	0.950065	0.171516	0.736008	0.758583	0.864182	0.0166501	0.967287	0.801424	0.257915	0.634788	0.0814752	0.244681
R3HDM2	0.960517	0.873451	0.950065	0.710343	0.880098	0.758583	0.812174	0.988441	0.824843	0.786207	0.86333	0.566494	0.147616	0.863153
TLN1	0.839643	0.469099	0.950065	0.39907	0.736008	0.970555	0.876199	0.182464	0.76922	0.563219	0.890197	0.266714	0.307944	0.797618
DYNC1LI1	0.864876	0.414602	0.366099	0.825286	0.729192	0.957524	0.590554	0.851437	0.67463	0.915373	0.207657	0.06469	0.511112	0.310312
K7ER74;P02655	0.835351	0.7115	0.50334	0.345977	0.254519	0.720947	0.554973	2.02955e-05	0.133652	0.0062181	0.57979	0.394874	0.0727362	0.272539
IGHV3OR16-9	0.881229	0.939193	0.462419	0.995568	0.241873	0.744869	0.972601	0.695869	0.923218	0.556343	0.674298	0.979755	0.673699	0.808826

## Sheet: Table S6
Table S6: The statistical analysis results of the expression changes of proteins with medication durations in different treatment groups by within-subjects ANOVA and BH correction.
protein	Chiglitazar			Sitagliptin			Placebo
	Log2FC(12weeks/baseline)	Log2FC(24weeks/baseline)	padj	Log2FC(12weeks/baseline)	Log2FC(24weeks/baseline)	padj	Log2FC(12weeks/baseline)	Log2FC(24weeks/baseline)	padj
SHBG	0.280915	0.295976	1.01736e-07	0.244965	0.13426	0.794778	0.0466408	-0.00048568	0.961955
TF	0.111454	0.0948746	1.44126e-05	0.150534	0.108374	0.7464	0.00998456	0.0216098	0.923886
APOA2	0.249107	0.120743	0.000120367	0.218102	0.171786	0.7464	0.0334603	0.18308	0.631873
PRG4	-0.291163	-0.183845	0.0008164	-0.357265	-0.17786	0.7464	-0.0150127	-0.117	0.686256
APOD	0.130153	0.11483	0.00466604	-0.0740682	-0.0917726	0.832213	-0.022468	0.11639	0.640117
FETUB	-0.164962	-0.122349	0.0104517	-0.336956	-0.274814	0.622	-0.0166674	-0.133742	0.640117
GSN	0.080478	0.110649	0.0104517	0.0316306	0.0473657	0.87897	0.0667791	0.0220992	0.858828
C2	-0.0958171	-0.090467	0.0112691	-0.138977	-0.135172	0.7464	-0.12143	-0.0632466	0.640117
MBL2	0.266153	0.188132	0.0112691	0.26338	0.15094	0.773057	-0.0822598	-0.0206248	0.962822
CFD	0.107035	0.169871	0.0285455	0.105619	-0.0426829	0.87897	-0.0675412	-0.0971733	0.892487
PGLYRP2	0.0767706	0.0847376	0.0285455	0.0485631	0.0139995	0.87897	-0.00473964	-0.0236238	0.961955
A2M	0.0571446	0.132072	0.0483077	-0.00860249	0.00275413	0.996408	0.0079179	-0.270681	0.36076
APOA1	0.0825839	0.0557167	0.0483077	0.0843089	0.0328768	0.832213	0.0341251	0.0714534	0.785684

## Sheet: Table S7
Table S7: The statistical analysis results of the changes of clinical variables with medication durations in the chiglitazar responder and non-responder groups by within-subjects ANOVA and BH correction.
Clinical variables	non-responder_padj	responder_padj
HDL-C (mmol/L)	0.0638	9.13e-14
HbA1c (%)	0.4334	1.0483e-39
LDL-C (mmol/L)	0.011	0.00157143
ALT (U/L)	0.400714	0.0001309
FFA (mmol/L)	0.974	5.258e-05
PBG (mmol/L)	0.04675	5.83e-22
FPG (mmol/L)	0.011	2.0845e-13
TC (mmol/L)	0.00429	0.00275
AST (U/L)	0.4334	0.289
FINS (mU/L)	0.0971667	0.00977778
TG (mmol/L)	0.4334	0.0132

## Sheet: Table S8
Table S8: The statistical analysis results of the expression changes of proteins with medication durations in the chiglitazar responder and non-responder groups by within-subjects ANOVA and BH correction.
Symbol	non-responder_padj	responder_padj
SHBG	0.952343	1.78038e-06
TF	0.952343	2.4963e-05
APOA2	0.952343	0.00036738
PRG4	0.952343	0.00129525
C2	0.996	0.00199913
FETUB	0.996	0.00199913
APOD	0.952343	0.00328354
APOA1	0.952343	0.00561275
GSN	0.952343	0.00785
MBL2	0.952343	0.011932
C8G	0.982909	0.0285455
VTN	0.982909	0.0724615
IGKV4_1	0.952343	0.0724615
CP	0.996	0.134571
CFD	0.952343	0.146533
HRG	0.952343	0.148737
SERPING1	0.952343	0.148737
ANTXR2	0.952343	0.148737
PGLYRP2	0.952343	0.148737
APOC4	0.982909	0.1727
A2M	0.952343	0.177478
IGFBP3	0.996	0.177478
B2M	0.832	0.177478
A0A087WSX0;A0A0G2JS06	0.952343	0.205724
F2	0.952343	0.205724
SERPINA3	0.952343	0.205724
IGLV1_40	0.9685	0.205724
FGG	0.982909	0.205724
APOA4	0.952343	0.205724
F13A1	0.952343	0.2198
F10	0.973388	0.233257
APOE	0.952343	0.233257
APCS	0.952343	0.233257
C4B	0.952343	0.233257
SERPINA10	0.982909	0.233257
PLG	0.996	0.244222
SAA2_SAA4	0.952343	0.254595
LCAT	0.967462	0.297474
KLKB1	0.952343	0.321659
SERPINF2	0.982909	0.321659
LBP	0.952343	0.321659
ORM1	0.952343	0.328952
SERPINA4	0.952343	0.335907
IGLV4_69	0.952343	0.338627
CFB	0.952343	0.338627
AGT	0.996	0.338627
F13B	0.982909	0.338627
ORM2	0.952343	0.338627
HABP2	0.952343	0.338627
GGH	0.952343	0.338627
IGHV3OR16_9	0.952343	0.338627
IGKV2_24	0.996	0.370071
APOB	0.952343	0.370071
A1BG	0.982909	0.370071
KIF19	0.952343	0.370071
K7ER74;P02655	0.982909	0.370071
TAGLN2	0.952343	0.385614
APOC1	0.982909	0.401508
IGKV1_16	0.994969	0.401508
GPX3	0.982909	0.401508
KRT9	0.967462	0.401508
IGHV1_3	0.989083	0.420355
KLLN	0.967462	0.426844
IGLL5	0.996	0.426844
SOD3	0.952343	0.428182
TGFBI	0.952343	0.428182
SAA2	0.967462	0.435851
APOC3	0.952343	0.438676
C4A	0.952343	0.457543
BTD	0.996	0.457543
ECM1	0.952343	0.482056
IGHA2	0.952343	0.490356
SERPINF1	0.952343	0.490356
IGHV2_5	0.952343	0.500703
IGHV3_72	0.982909	0.513482
IGHV1_18	0.952343	0.513482
ATRN	0.982909	0.513482
F9	0.952343	0.513482
C5	0.952343	0.513482
CLEC3B	0.952343	0.513482
C6	0.952343	0.513482
VCL	0.982909	0.513482
SELENOP	0.982909	0.513482
HGFAC	0.967462	0.513482
PLCH1	0.952343	0.513482
APOM	0.952343	0.531659
SERPINA5	0.982909	0.531659
AZGP1	0.952343	0.531659
C8A	0.996	0.539798
ITIH1	0.952343	0.551244
KRT36	0.952343	0.55372
HP	0.952343	0.55372
IGKV1_17	0.952343	0.55372
IGHV3_73	0.312	0.554118
K4DIA0;A0A087X1L8	0.952343	0.554118
IGHG1	0.982909	0.554118
APOH	0.952343	0.554118
MST1	0.982909	0.554118
PON1	0.952343	0.554118
PRSS3	0.952343	0.554118
LYZ	0.952343	0.554118
C1RL	0.952343	0.554118
PML	0.953253	0.561577
IGFALS	0.982909	0.561577
IGKV3_7	0.967462	0.563124
IGHV4_28	0.952343	0.563124
IGHV3_35	0.994969	0.563124
P01611;A0A0C4DH73	0.952343	0.563124
IGHD	0.952343	0.563124
HBE1	0.952343	0.563124
AHSG	0.952343	0.563124
TTR	0.952343	0.563124
C8B	0.952343	0.563124
E7EQ64;A6XMV9;Q8NHM4	0.952343	0.563124
C7	0.961644	0.563124
CFP	0.952343	0.563124
P60709;P63261	0.952343	0.563124
ITIH4	0.953253	0.563124
PI16	0.967462	0.563124
FERMT3	0.973388	0.563124
HCN3	0.952343	0.563124
P01594;P01593	0.952343	0.57439
ATIC	0.952343	0.57439
IGHV3_64D	0.953253	0.582784
IGKV1D_16	0.952343	0.582784
FBLN1	0.952343	0.585635
IGKV1_8	0.952343	0.588441
TDRD7	0.996	0.596357
COLEC11	0.952343	0.596357
CPB2	0.952343	0.601431
IGHV7_4-1	0.952343	0.623206
PPIA	0.996	0.632551
LYPLA2	NA	0.632551
C1R	0.996	0.632551
ALB	0.982909	0.632551
IGLC3	0.952343	0.632551
A0A0B4J2D9;P0DP09	0.952343	0.632551
CFHR2	0.952343	0.632551
IGLL1	0.952343	0.639214
PON3	0.982909	0.639214
P68032;P68133	0.952343	0.643589
ACTBL2	0.982909	0.656545
SCLT1	0.952343	0.656545
PRDX2	0.952343	0.658528
IGHV6_1	0.952343	0.662411
IGHV5_51	0.952343	0.662411
HPX	0.952343	0.666189
S100A8	0.952343	0.666189
IGKV6_21	0.9685	0.670818
IGKV1_5	0.952343	0.670818
CPN1	0.952343	0.670818
CPN2	0.982909	0.670818
MASP1	0.952343	0.670818
R3HDM2	NA	0.670818
IGLV2_8	0.952343	0.672568
IGKV1_27	0.996	0.677684
C1QA	0.952343	0.677684
CFI	0.952343	0.677684
IGLV8_61	0.952343	0.701329
IGHV3_64	0.952343	0.701329
IGKV3D_20	0.952343	0.701329
C1QB	0.952343	0.701329
SERPIND1	0.952343	0.701329
IGKV2_30	0.982909	0.701329
IGHV1_8	0.952343	0.701329
GPLD1	0.952343	0.701329
APOF	0.952343	0.701329
IGKV3D_15	0.996	0.70232
C9	0.952343	0.70232
A0A0A0MRZ8;P04433	0.952343	0.702416
IGKV3D_7	0.952343	0.702416
C3	0.975478	0.702416
CDC5L	0.952343	0.702416
C4BPA	0.982909	0.711011
IGLV3_9	0.982909	0.716701
IGHG2	0.952343	0.716701
AFM	0.952343	0.716701
JCHAIN	0.952343	0.723414
GC	0.975478	0.723414
SERPINA7	0.952343	0.723414
SERPINA6	0.952343	0.723414
IGLV7_46	0.967462	0.740143
IGHV3_15	0.952343	0.741719
IGLC7	0.952343	0.741719
IGLV3_27	0.952343	0.741719
IGLV3_21	0.952343	0.742796
IGHV5_10-1	0.952343	0.763287
PPBP	0.952343	0.763287
CD5L	0.952343	0.765168
CD14	0.952343	0.765168
IGHV2_70D	0.982909	0.766094
FN1	0.952343	0.770281
IGLV3_25	0.952343	0.775289
PF4	0.952343	0.775289
TLN1	0.953253	0.782585
FCN3	0.967462	0.785789
A0A075B6P5;P01615	0.952343	0.785789
FCN2	0.952343	0.785789
CNDP1	0.982909	0.785789
P78385;O43790;Q14533;P78386	0.982909	0.793592
P35443;P49747	0.952343	0.793592
F5	0.952343	0.794327
FGB	0.952343	0.796601
CA1	0.996	0.808088
IGHV3_38	0.982909	0.808698
APOL1	0.953253	0.808698
IGKV3_20	0.952343	0.808698
P0DP03;P01768	0.952343	0.808698
C1QC	0.952343	0.808698
CTTN	0.952343	0.808698
RBM44	0.952343	0.808698
TUBB1	0.952343	0.808698
C4BPB	0.982909	0.815221
CYP2E1	0.952343	0.818748
CLEC14A	0.996	0.820781
IGKV6D_21	0.967462	0.827818
IGHV3_7	0.952343	0.827818
IGKC	0.952343	0.827818
GAPDH	0.967462	0.827818
DYNC1LI1	0.952343	0.827818
ERN1	0.952343	0.83217
PIGR	0.952343	0.83217
CFHR1	0.952343	0.83217
IGHV4_4	0.952343	0.833147
HPR	0.996	0.833147
P01597;P04432	0.953253	0.835018
NRAP	0.952343	0.838256
RBP4	0.952343	0.842842
STBD1	0.952343	0.8478
IGLV3_19	0.996	0.8478
HBD	0.952343	0.853645
TNXB	0.952343	0.862147
IGKV2_29	0.952343	0.864171
CD44	0.952343	0.864171
IGLV3_10	0.982909	0.872658
KNG1	0.952343	0.872658
IGLV1_47	0.996	0.872658
HBA1	0.952343	0.872658
IGHV1_2	0.952343	0.872658
EFEMP1	0.952343	0.872658
IGLV2_18	0.952343	0.872946
IGHG3	0.952343	0.873073
PROC	0.982909	0.873073
ALDOA	0.952343	0.873073
CLK3	0.982909	0.873073
APMAP	0.952343	0.873073
IGHV3_13	0.982909	0.878694
KRT10	0.952343	0.878694
AMBP	0.982909	0.885929
KRT1	0.952343	0.885929
CFH	0.982909	0.885929
MKI67	0.989083	0.885929
RAP1B	0.952343	0.89435
QSOX1	0.952343	0.89435
ACTN1	0.975478	0.89435
DBH	0.952343	0.89435
HBB	0.952343	0.89435
SAA1	0.952343	0.894535
CLU	0.952343	0.903205
P01614;A0A087WW87	0.952343	0.903502
IGLV2_11	0.952343	0.903502
IGHV3_43D	0.952343	0.907376
HYI	0.967462	0.907376
IGKV1_6	0.967462	0.911192
IGLC6	0.952343	0.911192
IGHV2_26	0.982909	0.917303
IGLV1_51	0.952343	0.917303
IGHM	0.952343	0.925719
TPM4	0.952343	0.925719
CWH43	0.967462	0.925719
IGHV1_24	0.952343	0.929301
SELL	0.967462	0.929301
IGHV1_46	0.952343	0.931761
F11	0.952343	0.931761
P59665;P59666	0.961644	0.931761
DNAAF1	0.967462	0.931761
SERPINC1	0.952343	0.952202
POLQ	0.996	0.953174
IGF2	0.994969	0.953174
FGA	0.952343	0.953174
PRKAA1	0.952343	0.953174
LPA	0.952343	0.954248
IGHV3_74	0.312	0.954773
IGLV9_49	0.952343	0.954773
IGHV4_34	0.952343	0.954773
F12	0.952343	0.954773
IGHA1	0.967462	0.954773
LRG1	0.952343	0.954773
VWF	0.952343	0.954773
MELTF	0.952343	0.954773
C1S	0.952343	0.954773
E9PK25;Q9Y281	0.982909	0.954773
LUM	0.952343	0.954773
ITIH3	0.952343	0.954773
USP31	0.952343	0.954773
P0DSN7;A0A075B6S9	0.952343	0.955791
FCGR3A	0.952343	0.957493
IGLV2_14	0.952343	0.957493
IGHG4	0.952343	0.957493
THBS1	0.982909	0.957493
ITIH2	0.967462	0.957493
PZP	0.952343	0.957493
MYH9	0.952343	0.957493
LGALS3BP	0.952343	0.957493
SERPINA1	0.952343	0.958472
A0A0B4J2H0;P01742	0.952343	0.963549
IGHV3_49	0.953253	0.992321
IGHV3_43	0.964364	0.992321
MASP2	0.952343	0.992321
PROS1	0.952343	0.992321
PFN1	0.952343	0.992321
CLTC	0.982909	0.992321
IGKJ1	0.952343	0.997
BCHE	0.952343	0.997
